# Supplementary material for: ﻿Taxonomic studies of the ground beetle subgenus Falcinebria Ledoux & Roux, 2005 (Coleoptera, Carabidae, Nebria) from the Japanese Alps (central Honshu), Shikoku, and Kyushu, Japan
Source: Zookeys. 2025 Oct 1;1254:131–48. doi: 10.3897/zookeys.1254.157095 (PMC12508760; doi:10.3897/zookeys.1254.157095)
Supplement: XML Treatment for Nebria (Falcinebria) niohozana [file zookeys.1254.157095-treatment1.xml]

<!DOCTYPE tp:taxon-treatment
  PUBLIC "-//TaxonX//DTD Taxonomic Treatment Publishing DTD v0 20100105//EN" "tax-treatment-NSO.dtd">
<tp:taxon-treatment xmlns:tp="http://www.plazi.org/taxpub"><tp:treatment-meta><kwd-group><label>Taxon classification</label><kwd>
              <named-content content-type="kingdom">Animalia</named-content>
            </kwd><kwd>
              <named-content content-type="order">Coleoptera</named-content>
            </kwd><kwd>
              <named-content content-type="family">Carabidae</named-content>
            </kwd></kwd-group><mixed-citation publication-type="journal"><person-group><name><surname>Sasakawa</surname><given-names>Kôji</given-names></name></person-group><article-title>﻿Taxonomic studies of the ground beetle subgenus <italic><tp:taxon-name><tp:taxon-name-part taxon-name-part-type="genus" reg="Nebria"/><tp:taxon-name-part taxon-name-part-type="subgenus" reg="Falcinebria">Falcinebria</tp:taxon-name-part></tp:taxon-name></italic> Ledoux &amp; Roux, 2005 (<tp:taxon-name><tp:taxon-name-part taxon-name-part-type="order">Coleoptera</tp:taxon-name-part></tp:taxon-name>, <tp:taxon-name><tp:taxon-name-part taxon-name-part-type="family">Carabidae</tp:taxon-name-part></tp:taxon-name>, <italic><tp:taxon-name><tp:taxon-name-part taxon-name-part-type="genus" reg="Nebria">Nebria</tp:taxon-name-part></tp:taxon-name></italic>) from the Japanese Alps (central Honshu), Shikoku, and Kyushu, Japan</article-title><source>Zookeys</source><day>01</day><month>10</month><year>2025</year><volume>1254</volume><fpage>131</fpage><lpage>148</lpage><pub-id pub-id-type="doi">10.3897/zookeys.1254.157095</pub-id></mixed-citation></tp:treatment-meta><tp:nomenclature><label>﻿</label><tp:taxon-name><object-id xmlns:xlink="http://www.w3.org/1999/xlink" content-type="arpha" xlink:type="simple">31208C36-A96A-544D-ABF6-9C0C461E7FC3</object-id>
            <tp:taxon-name-part taxon-name-part-type="genus" reg="Nebria">Nebria</tp:taxon-name-part> (<tp:taxon-name-part taxon-name-part-type="subgenus" reg="Falcinebria">Falcinebria</tp:taxon-name-part>) <tp:taxon-name-part taxon-name-part-type="species" reg="niohozana">niohozana</tp:taxon-name-part></tp:taxon-name><tp:taxon-authority>Bates, 1883</tp:taxon-authority><xref ref-type="fig" rid="F3">Fig. 6</xref><tp:nomenclature-citation-list><tp:nomenclature-citation><tp:taxon-name>
                <tp:taxon-name-part taxon-name-part-type="genus" reg="Nebria">Nebria</tp:taxon-name-part> <tp:taxon-name-part taxon-name-part-type="species" reg="reflexa">reflexa</tp:taxon-name-part> <tp:taxon-name-part taxon-name-part-type="infraspecific-rank">var.</tp:taxon-name-part> <tp:taxon-name-part taxon-name-part-type="variety" reg="Niohozana">Niohozana</tp:taxon-name-part></tp:taxon-name><comment>: <xref ref-type="bibr" rid="B1">Bates (1883)</xref>: 218 (original description; subgenus not specified; type locality: “Niohozan” (originally stated), changed to “Mikuni-toge Japan” through lectotype designation by <xref ref-type="bibr" rid="B8">Ledoux and Roux (1992)</xref>).</comment></tp:nomenclature-citation><tp:nomenclature-citation><tp:taxon-name>
                <tp:taxon-name-part taxon-name-part-type="genus" reg="Nebria">Nebria</tp:taxon-name-part> <tp:taxon-name-part taxon-name-part-type="species" reg="niohozana">niohozana</tp:taxon-name-part></tp:taxon-name><comment>: <xref ref-type="bibr" rid="B15">Sasakawa (2020)</xref>: 46 (redescription; subgenus <tp:taxon-name><tp:taxon-name-part taxon-name-part-type="genus" reg="Nebria"/><tp:taxon-name-part taxon-name-part-type="subgenus" reg="Falcinebria">Falcinebria</tp:taxon-name-part></tp:taxon-name>).</comment></tp:nomenclature-citation></tp:nomenclature-citation-list></tp:nomenclature><tp:treatment-sec sec-type="material" id="SECID0EYAAE"><title>Material examined.</title><p>3♂2♀ (<named-content xmlns:xlink="http://www.w3.org/1999/xlink" content-type="dwc:institutional_code" xlink:title="Laboratory of Zoology, Department of Science Education, Faculty of Education, Chiba University" xlink:href="http://grbio.org/institution/chiba-university" xlink:type="simple">KS</named-content>), Japan • Mount Teraji-yama, Tobikoshi-shindô, on the border between Gifu Prefecture, Hida-shi, Kamioka-cho, Utsubo and Toyama Prefecture, Toyama-shi, Arimine, 4-X-2008, Hiroshi Nishida leg.</p><fig id="F3" position="float" orientation="portrait"><object-id xmlns:xlink="http://www.w3.org/1999/xlink" content-type="doi" xlink:type="simple">10.3897/zookeys.1254.157095.figures6-9</object-id><object-id xmlns:xlink="http://www.w3.org/1999/xlink" content-type="arpha" xlink:type="simple">F224AE17-F6BD-5EED-83C4-198B22234B91</object-id><label>Figures 6–9.</label><caption><p>Right lateral (a), ventral (b), dorsal (c), left lateral (d), and posterodorsal (e) views of the endophallus of <italic><tp:taxon-name><tp:taxon-name-part taxon-name-part-type="genus" reg="Nebria">Nebria</tp:taxon-name-part></tp:taxon-name></italic> spp. 6. <italic><tp:taxon-name><tp:taxon-name-part taxon-name-part-type="genus" reg="Nebria">N.</tp:taxon-name-part> <tp:taxon-name-part taxon-name-part-type="species" reg="niohozana">niohozana</tp:taxon-name-part></tp:taxon-name></italic> from Mount Teraji-yama; 7. <italic><tp:taxon-name><tp:taxon-name-part taxon-name-part-type="genus" reg="Nebria">N.</tp:taxon-name-part> <tp:taxon-name-part taxon-name-part-type="species" reg="furcata">furcata</tp:taxon-name-part></tp:taxon-name></italic> from Kuraiyama-tôge Pass; 8. <italic><tp:taxon-name><tp:taxon-name-part taxon-name-part-type="genus" reg="Nebria">N.</tp:taxon-name-part> <tp:taxon-name-part taxon-name-part-type="species" reg="dichotoma">dichotoma</tp:taxon-name-part></tp:taxon-name></italic> holotype from Mount Takanosu-yama; 9. <italic><tp:taxon-name><tp:taxon-name-part taxon-name-part-type="genus" reg="Nebria">N.</tp:taxon-name-part> <tp:taxon-name-part taxon-name-part-type="species" reg="dichotoma">dichotoma</tp:taxon-name-part></tp:taxon-name></italic> from near Hiraya-tôge Pass. Abbreviations: da, dorsoapical lobe; db, dorsobasal lobe; dm, dorsomedian lobe; gp, gonopore protrusion; la, left lateroapical lobe; lb, left laterobasal lobe; ra, right lateroapical lobe; rb, right laterobasal lobe; vb, ventrobasal swelling. Asterisk indicates that the gonopore protrusion or lobes are not fully everted.</p></caption><graphic xmlns:xlink="http://www.w3.org/1999/xlink" xlink:href="zookeys-1254-131_article-157095__-g003.jpg" position="float" orientation="portrait" xlink:type="simple" id="oo_1428081.jpg"><uri content-type="original_file" xlink:type="simple">https://binary.pensoft.net/fig/1428081</uri></graphic></fig></tp:treatment-sec><tp:treatment-sec sec-type="notes" id="SECID0ECDAE"><title>Notes.</title><p>In the Japanese Alps, this species had been recorded only from Mount Shirouma-dake, near the northern end of the mountain range (<xref ref-type="bibr" rid="B15">Sasakawa 2020</xref>). The present collection record indicates that <italic><tp:taxon-name><tp:taxon-name-part taxon-name-part-type="genus" reg="Nebria">N.</tp:taxon-name-part> <tp:taxon-name-part taxon-name-part-type="species" reg="niohozana">niohozana</tp:taxon-name-part></tp:taxon-name></italic> is more widely distributed in the northern part of the Japanese Alps than previously recognized. No distinct differences in the endophallus shape were found between the Shirouma-dake specimen and the present specimen.</p></tp:treatment-sec><ref-list><ref id="B1"><mixed-citation xmlns:xlink="http://www.w3.org/1999/xlink" xlink:type="simple"><person-group><name name-style="western"><surname>Bates</surname><given-names>HW</given-names></name></person-group> (<year>1883</year>) <article-title>Supplement to the geodephagous <tp:taxon-name><tp:taxon-name-part taxon-name-part-type="order">Coleoptera</tp:taxon-name-part></tp:taxon-name> of Japan, chiefly from the collection of Mr. George Lewis, made during his second visit, from February, 1880, to September, 1881.</article-title><source>Transactions of the Royal Entomological Society of London</source><volume>1883</volume>(<issue>3</issue>): <fpage>205</fpage>–<lpage>290</lpage>. <ext-link xlink:type="simple" ext-link-type="doi" xlink:href="10.1111/j.1365-2311.1883.tb02947.x">https://doi.org/10.1111/j.1365-2311.1883.tb02947.x</ext-link></mixed-citation></ref><ref id="B8"><mixed-citation xmlns:xlink="http://www.w3.org/1999/xlink" xlink:type="simple"><person-group><name name-style="western"><surname>Ledoux</surname><given-names>G</given-names></name><name name-style="western"><surname>Roux</surname><given-names>P</given-names></name></person-group> (<year>1992</year>) <article-title>Les types de <italic><tp:taxon-name><tp:taxon-name-part taxon-name-part-type="genus">Nebria</tp:taxon-name-part></tp:taxon-name></italic>, <italic><tp:taxon-name><tp:taxon-name-part taxon-name-part-type="genus">Nippononebria</tp:taxon-name-part></tp:taxon-name></italic> et <italic><tp:taxon-name><tp:taxon-name-part taxon-name-part-type="genus">Oreonebria</tp:taxon-name-part></tp:taxon-name></italic> du MNHN à Paris (<tp:taxon-name><tp:taxon-name-part taxon-name-part-type="order">Coleoptera</tp:taxon-name-part></tp:taxon-name>, <tp:taxon-name><tp:taxon-name-part taxon-name-part-type="family">Nebriidae</tp:taxon-name-part></tp:taxon-name>).</article-title><source>Revue Française d’Entomologie</source><volume>141</volume>: <fpage>29</fpage>–<lpage>48</lpage>. [Nouvelle Serie]</mixed-citation></ref><ref id="B15"><mixed-citation xmlns:xlink="http://www.w3.org/1999/xlink" xlink:type="simple"><person-group><name name-style="western"><surname>Sasakawa</surname><given-names>K</given-names></name></person-group> (<year>2020</year>) <article-title>Taxonomic studies of the ground beetle subgenus <tp:taxon-name><tp:taxon-name-part taxon-name-part-type="genus"/><tp:taxon-name-part taxon-name-part-type="subgenus">Falcinebria</tp:taxon-name-part></tp:taxon-name> Ledoux &amp; Roux, 2005 (<tp:taxon-name><tp:taxon-name-part taxon-name-part-type="order">Coleoptera</tp:taxon-name-part></tp:taxon-name>, <tp:taxon-name><tp:taxon-name-part taxon-name-part-type="family">Carabidae</tp:taxon-name-part></tp:taxon-name>, <italic><tp:taxon-name><tp:taxon-name-part taxon-name-part-type="genus">Nebria</tp:taxon-name-part></tp:taxon-name></italic>) from Honshû, Japan.</article-title><source>ZooKeys</source><volume>902</volume>: <fpage>37</fpage>–<lpage>60</lpage>. <ext-link xlink:type="simple" ext-link-type="doi" xlink:href="10.3897/zookeys.902.46531">https://doi.org/10.3897/zookeys.902.46531</ext-link></mixed-citation></ref></ref-list></tp:taxon-treatment>
