# Supplementary material for: ﻿Taxonomic studies of the ground beetle subgenus Falcinebria Ledoux & Roux, 2005 (Coleoptera, Carabidae, Nebria) from the Japanese Alps (central Honshu), Shikoku, and Kyushu, Japan
Source: Zookeys. 2025 Oct 1;1254:131–48. doi: 10.3897/zookeys.1254.157095 (PMC12508760; doi:10.3897/zookeys.1254.157095)
Supplement: XML Treatment for Nebria (Falcinebria) furcata [file zookeys.1254.157095-treatment2.xml]

<!DOCTYPE tp:taxon-treatment
  PUBLIC "-//TaxonX//DTD Taxonomic Treatment Publishing DTD v0 20100105//EN" "tax-treatment-NSO.dtd">
<tp:taxon-treatment xmlns:tp="http://www.plazi.org/taxpub"><tp:treatment-meta><kwd-group><label>Taxon classification</label><kwd>
              <named-content content-type="kingdom">Animalia</named-content>
            </kwd><kwd>
              <named-content content-type="order">Coleoptera</named-content>
            </kwd><kwd>
              <named-content content-type="family">Carabidae</named-content>
            </kwd></kwd-group><mixed-citation publication-type="journal"><person-group><name><surname>Sasakawa</surname><given-names>Kôji</given-names></name></person-group><article-title>﻿Taxonomic studies of the ground beetle subgenus <italic><tp:taxon-name><tp:taxon-name-part taxon-name-part-type="genus" reg="Nebria"/><tp:taxon-name-part taxon-name-part-type="subgenus" reg="Falcinebria">Falcinebria</tp:taxon-name-part></tp:taxon-name></italic> Ledoux &amp; Roux, 2005 (<tp:taxon-name><tp:taxon-name-part taxon-name-part-type="order">Coleoptera</tp:taxon-name-part></tp:taxon-name>, <tp:taxon-name><tp:taxon-name-part taxon-name-part-type="family">Carabidae</tp:taxon-name-part></tp:taxon-name>, <italic><tp:taxon-name><tp:taxon-name-part taxon-name-part-type="genus" reg="Nebria">Nebria</tp:taxon-name-part></tp:taxon-name></italic>) from the Japanese Alps (central Honshu), Shikoku, and Kyushu, Japan</article-title><source>Zookeys</source><day>01</day><month>10</month><year>2025</year><volume>1254</volume><fpage>131</fpage><lpage>148</lpage><pub-id pub-id-type="doi">10.3897/zookeys.1254.157095</pub-id></mixed-citation></tp:treatment-meta><tp:nomenclature><label>﻿</label><tp:taxon-name><object-id xmlns:xlink="http://www.w3.org/1999/xlink" content-type="arpha" xlink:type="simple">6CC93934-34BE-5F92-92A3-F95F93A6B42B</object-id>
            <tp:taxon-name-part taxon-name-part-type="genus" reg="Nebria">Nebria</tp:taxon-name-part> (<tp:taxon-name-part taxon-name-part-type="subgenus" reg="Falcinebria">Falcinebria</tp:taxon-name-part>) <tp:taxon-name-part taxon-name-part-type="species" reg="furcata">furcata</tp:taxon-name-part></tp:taxon-name><tp:taxon-authority>Sasakawa, 2020</tp:taxon-authority><xref ref-type="fig" rid="F3">Fig. 7</xref><tp:nomenclature-citation-list><tp:nomenclature-citation><tp:taxon-name>
                <tp:taxon-name-part taxon-name-part-type="genus" reg="Nebria">Nebria</tp:taxon-name-part> <tp:taxon-name-part taxon-name-part-type="species" reg="furcata">furcata</tp:taxon-name-part></tp:taxon-name><comment>: <xref ref-type="bibr" rid="B15">Sasakawa (2020)</xref>: 49 (original description; subgenus <tp:taxon-name><tp:taxon-name-part taxon-name-part-type="genus" reg="Nebria"/><tp:taxon-name-part taxon-name-part-type="subgenus" reg="Falcinebria">Falcinebria</tp:taxon-name-part></tp:taxon-name>; type locality: “Arashiguchi, Kamiuchinami, Ôno-shi, Fukui Prefecture, Japan”).</comment></tp:nomenclature-citation></tp:nomenclature-citation-list></tp:nomenclature><tp:treatment-sec sec-type="material" id="SECID0E5FAE"><title>Material examined.</title><p>1♂1♀ (<named-content xmlns:xlink="http://www.w3.org/1999/xlink" content-type="dwc:institutional_code" xlink:title="Laboratory of Zoology, Department of Science Education, Faculty of Education, Chiba University" xlink:href="http://grbio.org/institution/chiba-university" xlink:type="simple">KS</named-content>), Japan • Gifu Prefecture, Gero-shi, Hagiwaracho, Yamanokuchi, Kuraiyama-tôge Pass, alt. 1100 m, 2-VII-2011, Kazue Ito leg.; 5♀ (<named-content xmlns:xlink="http://www.w3.org/1999/xlink" content-type="dwc:institutional_code" xlink:title="Laboratory of Zoology, Department of Science Education, Faculty of Education, Chiba University" xlink:href="http://grbio.org/institution/chiba-university" xlink:type="simple">KS</named-content>), Japan • Gifu Prefecture, Gero-shi, Hagiwaracho, Yamanokuchi, Mount Kurai-yama, near the upper reaches of Araragi-ko Lake (Kuguno Disaster Prevention Dam), alt. 1100 m, 18-VI-2009, Hiroshi Nishida leg.</p></tp:treatment-sec><tp:treatment-sec sec-type="notes" id="SECID0EMGAE"><title>Notes.</title><p>This is the easternmost collection record of this species. The collection site is by definition not included in the Japanese Alps, but it is located in a mountain range adjacent to the northern part of the Japanese Alps (Fig. <xref ref-type="fig" rid="F1">1</xref>). The endophallus of the examined specimen was more similar to that of specimens from the distant type locality than to specimens from the nearest locality, Hida-shi (e.g., shapes of the dorsobasal lobe and the basal protrusion of the dorsoapical lobe), although the comparison was based on a small number of specimens from each locality (one or two males).</p></tp:treatment-sec><tp:treatment-sec><!--Section generated to contain objects referenced in tp:taxon-treatment.--><fig id="F3" position="float" orientation="portrait"><object-id xmlns:xlink="http://www.w3.org/1999/xlink" content-type="doi" xlink:type="simple">10.3897/zookeys.1254.157095.figures6-9</object-id><object-id xmlns:xlink="http://www.w3.org/1999/xlink" content-type="arpha" xlink:type="simple">F224AE17-F6BD-5EED-83C4-198B22234B91</object-id><label>Figures 6–9.</label><caption><p>Right lateral (a), ventral (b), dorsal (c), left lateral (d), and posterodorsal (e) views of the endophallus of <italic><tp:taxon-name><tp:taxon-name-part taxon-name-part-type="genus" reg="Nebria">Nebria</tp:taxon-name-part></tp:taxon-name></italic> spp. 6. <italic><tp:taxon-name><tp:taxon-name-part taxon-name-part-type="genus" reg="Nebria">N.</tp:taxon-name-part> <tp:taxon-name-part taxon-name-part-type="species" reg="niohozana">niohozana</tp:taxon-name-part></tp:taxon-name></italic> from Mount Teraji-yama; 7. <italic><tp:taxon-name><tp:taxon-name-part taxon-name-part-type="genus" reg="Nebria">N.</tp:taxon-name-part> <tp:taxon-name-part taxon-name-part-type="species" reg="furcata">furcata</tp:taxon-name-part></tp:taxon-name></italic> from Kuraiyama-tôge Pass; 8. <italic><tp:taxon-name><tp:taxon-name-part taxon-name-part-type="genus" reg="Nebria">N.</tp:taxon-name-part> <tp:taxon-name-part taxon-name-part-type="species" reg="dichotoma">dichotoma</tp:taxon-name-part></tp:taxon-name></italic> holotype from Mount Takanosu-yama; 9. <italic><tp:taxon-name><tp:taxon-name-part taxon-name-part-type="genus" reg="Nebria">N.</tp:taxon-name-part> <tp:taxon-name-part taxon-name-part-type="species" reg="dichotoma">dichotoma</tp:taxon-name-part></tp:taxon-name></italic> from near Hiraya-tôge Pass. Abbreviations: da, dorsoapical lobe; db, dorsobasal lobe; dm, dorsomedian lobe; gp, gonopore protrusion; la, left lateroapical lobe; lb, left laterobasal lobe; ra, right lateroapical lobe; rb, right laterobasal lobe; vb, ventrobasal swelling. Asterisk indicates that the gonopore protrusion or lobes are not fully everted.</p></caption><graphic xmlns:xlink="http://www.w3.org/1999/xlink" xlink:href="zookeys-1254-131_article-157095__-g003.jpg" position="float" orientation="portrait" xlink:type="simple" id="oo_1428081.jpg"><uri content-type="original_file" xlink:type="simple">https://binary.pensoft.net/fig/1428081</uri></graphic></fig><fig id="F1" position="float" orientation="portrait"><object-id xmlns:xlink="http://www.w3.org/1999/xlink" content-type="doi" xlink:type="simple">10.3897/zookeys.1254.157095.figure1</object-id><object-id xmlns:xlink="http://www.w3.org/1999/xlink" content-type="arpha" xlink:type="simple">5FE63374-47F5-54E3-A800-08FDEA5D167B</object-id><label>Figure 1.</label><caption><p>Distribution of species previously treated as <italic><tp:taxon-name><tp:taxon-name-part taxon-name-part-type="genus" reg="Nebria">Nebria</tp:taxon-name-part> <tp:taxon-name-part taxon-name-part-type="species" reg="reflexa">reflexa</tp:taxon-name-part></tp:taxon-name></italic> on Honshu, Shikoku, and Kyushu, compiled from <xref ref-type="bibr" rid="B18">Sasakawa (2023b)</xref>, <xref ref-type="bibr" rid="B12">Nakaya (2024)</xref>, and new records (white circles). Only records with unambiguous species identity (i.e., collection sites of type materials and records based on specimens identified by the endophallus) are presented. Red letters denote the type localities of each species. The blue star indicates the locality where the sympatric occurrence of <italic><tp:taxon-name><tp:taxon-name-part taxon-name-part-type="genus" reg="Nebria">N.</tp:taxon-name-part> <tp:taxon-name-part taxon-name-part-type="species" reg="iidesana">iidesana</tp:taxon-name-part></tp:taxon-name></italic> and <italic><tp:taxon-name><tp:taxon-name-part taxon-name-part-type="genus" reg="Nebria">N.</tp:taxon-name-part> <tp:taxon-name-part taxon-name-part-type="species" reg="niohozana">niohozana</tp:taxon-name-part></tp:taxon-name></italic> was confirmed, and the blue triangle indicates the locality where the sympatric occurrence of <italic><tp:taxon-name><tp:taxon-name-part taxon-name-part-type="genus" reg="Nebria">N.</tp:taxon-name-part> <tp:taxon-name-part taxon-name-part-type="species" reg="kasasugaensis">kasasugaensis</tp:taxon-name-part></tp:taxon-name></italic> and <italic><tp:taxon-name><tp:taxon-name-part taxon-name-part-type="genus" reg="Nebria">N.</tp:taxon-name-part> <tp:taxon-name-part taxon-name-part-type="species" reg="niohozana">niohozana</tp:taxon-name-part></tp:taxon-name></italic> was confirmed. The area enclosed by the yellow dashed ellipse indicates mountainous areas including the Japanese Alps.</p></caption><graphic xmlns:xlink="http://www.w3.org/1999/xlink" xlink:href="zookeys-1254-131_article-157095__-g001.jpg" position="float" orientation="portrait" xlink:type="simple" id="oo_1428079.jpg"><uri content-type="original_file" xlink:type="simple">https://binary.pensoft.net/fig/1428079</uri></graphic></fig></tp:treatment-sec><ref-list><ref id="B15"><mixed-citation xmlns:xlink="http://www.w3.org/1999/xlink" xlink:type="simple"><person-group><name name-style="western"><surname>Sasakawa</surname><given-names>K</given-names></name></person-group> (<year>2020</year>) <article-title>Taxonomic studies of the ground beetle subgenus <tp:taxon-name><tp:taxon-name-part taxon-name-part-type="genus"/><tp:taxon-name-part taxon-name-part-type="subgenus">Falcinebria</tp:taxon-name-part></tp:taxon-name> Ledoux &amp; Roux, 2005 (<tp:taxon-name><tp:taxon-name-part taxon-name-part-type="order">Coleoptera</tp:taxon-name-part></tp:taxon-name>, <tp:taxon-name><tp:taxon-name-part taxon-name-part-type="family">Carabidae</tp:taxon-name-part></tp:taxon-name>, <italic><tp:taxon-name><tp:taxon-name-part taxon-name-part-type="genus">Nebria</tp:taxon-name-part></tp:taxon-name></italic>) from Honshû, Japan.</article-title><source>ZooKeys</source><volume>902</volume>: <fpage>37</fpage>–<lpage>60</lpage>. <ext-link xlink:type="simple" ext-link-type="doi" xlink:href="10.3897/zookeys.902.46531">https://doi.org/10.3897/zookeys.902.46531</ext-link></mixed-citation></ref><ref id="B18"><mixed-citation xmlns:xlink="http://www.w3.org/1999/xlink" xlink:type="simple"><person-group><name name-style="western"><surname>Sasakawa</surname><given-names>K</given-names></name></person-group> (<year>2023b</year>) <article-title>A new and little-known species of the ground beetle genus <tp:taxon-name><tp:taxon-name-part taxon-name-part-type="genus">Nebria</tp:taxon-name-part> <tp:taxon-name-part taxon-name-part-type="infraspecific-rank">subgenus</tp:taxon-name-part> <tp:taxon-name-part taxon-name-part-type="subgenus">Falcinebria</tp:taxon-name-part></tp:taxon-name> Ledoux and Roux, 2005 (<tp:taxon-name><tp:taxon-name-part taxon-name-part-type="order">Coleoptera</tp:taxon-name-part></tp:taxon-name>: <tp:taxon-name><tp:taxon-name-part taxon-name-part-type="family">Carabidae</tp:taxon-name-part></tp:taxon-name>) from Japan.</article-title><source>Taxonomy</source><volume>3</volume>(<issue>4</issue>): <fpage>551</fpage>–<lpage>558</lpage>. <ext-link xlink:type="simple" ext-link-type="doi" xlink:href="10.3390/taxonomy3040031">https://doi.org/10.3390/taxonomy3040031</ext-link></mixed-citation></ref><ref id="B12"><mixed-citation xmlns:xlink="http://www.w3.org/1999/xlink" xlink:type="simple"><person-group><name name-style="western"><surname>Nakaya</surname><given-names>N</given-names></name></person-group> (<year>2024</year>) A new distributional record of <tp:taxon-name><tp:taxon-name-part taxon-name-part-type="genus">Nebria</tp:taxon-name-part> (<tp:taxon-name-part taxon-name-part-type="subgenus">Falcinebria</tp:taxon-name-part>) <tp:taxon-name-part taxon-name-part-type="species">niohozana</tp:taxon-name-part></tp:taxon-name> Bates, 1883 (<tp:taxon-name><tp:taxon-name-part taxon-name-part-type="order">Coleoptera</tp:taxon-name-part></tp:taxon-name>, <tp:taxon-name><tp:taxon-name-part taxon-name-part-type="family">Carabidae</tp:taxon-name-part></tp:taxon-name>) from Iwate Prefecture, Honshu, Japan. Niche Life 12: 4. <ext-link xlink:type="simple" ext-link-type="uri" xlink:href="https://media.niche-life.com/series/012/Niche012_04.pdf">https://media.niche-life.com/series/012/Niche012_04.pdf</ext-link> [In Japanese with English title and abstract]</mixed-citation></ref></ref-list></tp:taxon-treatment>
