# Supplementary material for: ﻿Taxonomic studies of the ground beetle subgenus Falcinebria Ledoux & Roux, 2005 (Coleoptera, Carabidae, Nebria) from the Japanese Alps (central Honshu), Shikoku, and Kyushu, Japan
Source: Zookeys. 2025 Oct 1;1254:131–48. doi: 10.3897/zookeys.1254.157095 (PMC12508760; doi:10.3897/zookeys.1254.157095)
Supplement: XML Treatment for Nebria (Falcinebria) dichotoma [file zookeys.1254.157095-treatment3.xml]

<!DOCTYPE tp:taxon-treatment
  PUBLIC "-//TaxonX//DTD Taxonomic Treatment Publishing DTD v0 20100105//EN" "tax-treatment-NSO.dtd">
<tp:taxon-treatment xmlns:tp="http://www.plazi.org/taxpub"><tp:treatment-meta><kwd-group><label>Taxon classification</label><kwd>
              <named-content content-type="kingdom">Animalia</named-content>
            </kwd><kwd>
              <named-content content-type="order">Coleoptera</named-content>
            </kwd><kwd>
              <named-content content-type="family">Carabidae</named-content>
            </kwd></kwd-group><mixed-citation publication-type="journal"><person-group><name><surname>Sasakawa</surname><given-names>Kôji</given-names></name></person-group><article-title>﻿Taxonomic studies of the ground beetle subgenus <italic><tp:taxon-name><tp:taxon-name-part taxon-name-part-type="genus" reg="Nebria"/><tp:taxon-name-part taxon-name-part-type="subgenus" reg="Falcinebria">Falcinebria</tp:taxon-name-part></tp:taxon-name></italic> Ledoux &amp; Roux, 2005 (<tp:taxon-name><tp:taxon-name-part taxon-name-part-type="order">Coleoptera</tp:taxon-name-part></tp:taxon-name>, <tp:taxon-name><tp:taxon-name-part taxon-name-part-type="family">Carabidae</tp:taxon-name-part></tp:taxon-name>, <italic><tp:taxon-name><tp:taxon-name-part taxon-name-part-type="genus" reg="Nebria">Nebria</tp:taxon-name-part></tp:taxon-name></italic>) from the Japanese Alps (central Honshu), Shikoku, and Kyushu, Japan</article-title><source>Zookeys</source><day>01</day><month>10</month><year>2025</year><volume>1254</volume><fpage>131</fpage><lpage>148</lpage><pub-id pub-id-type="doi">10.3897/zookeys.1254.157095</pub-id></mixed-citation></tp:treatment-meta><tp:nomenclature><label>﻿</label><tp:taxon-name><object-id xmlns:xlink="http://www.w3.org/1999/xlink" content-type="arpha" xlink:type="simple">EDA6550F-12D6-5ECF-9E06-4C07823B8EB5</object-id>
            <tp:taxon-name-part taxon-name-part-type="genus" reg="Nebria">Nebria</tp:taxon-name-part> (<tp:taxon-name-part taxon-name-part-type="subgenus" reg="Falcinebria">Falcinebria</tp:taxon-name-part>) <tp:taxon-name-part taxon-name-part-type="species" reg="dichotoma">dichotoma</tp:taxon-name-part></tp:taxon-name><tp:taxon-authority>Sasakawa, 2020</tp:taxon-authority><xref ref-type="fig" rid="F3">Figs 8</xref><xref ref-type="fig" rid="F3">, 9</xref><tp:nomenclature-citation-list><tp:nomenclature-citation><tp:taxon-name>
                <tp:taxon-name-part taxon-name-part-type="genus" reg="Nebria">Nebria</tp:taxon-name-part> <tp:taxon-name-part taxon-name-part-type="species" reg="dichotoma">dichotoma</tp:taxon-name-part></tp:taxon-name><comment>: <xref ref-type="bibr" rid="B15">Sasakawa (2020)</xref>: 52 (original description; subgenus <tp:taxon-name><tp:taxon-name-part taxon-name-part-type="genus" reg="Nebria"/><tp:taxon-name-part taxon-name-part-type="subgenus" reg="Falcinebria">Falcinebria</tp:taxon-name-part></tp:taxon-name>; type locality: “Mount Takanosu (= Mount Dando), alt. 1000 m, Shitara-machi, Aichi Prefecture, Japan”).</comment></tp:nomenclature-citation></tp:nomenclature-citation-list></tp:nomenclature><tp:treatment-sec sec-type="material" id="SECID0EBJAE"><title>Material examined.</title><p>1♂1♀ (<named-content xmlns:xlink="http://www.w3.org/1999/xlink" content-type="dwc:institutional_code" xlink:title="Laboratory of Zoology, Department of Science Education, Faculty of Education, Chiba University" xlink:href="http://grbio.org/institution/chiba-university" xlink:type="simple">KS</named-content>), Japan • Aichi Prefecture, Toyota-shi, Otagicho, Dando-dani Valley, 27-V-1989, Hiroshi &amp; Masami Nishida leg.; 2♂ (<named-content xmlns:xlink="http://www.w3.org/1999/xlink" content-type="dwc:institutional_code" xlink:title="Laboratory of Zoology, Department of Science Education, Faculty of Education, Chiba University" xlink:href="http://grbio.org/institution/chiba-university" xlink:type="simple">KS</named-content>), Japan • Nagano Prefecture, Hiraya-mura, near Hiraya-tôge Pass, 14-VI-2002, Hiroshi &amp; Takeyuki Nishida leg.</p></tp:treatment-sec><tp:treatment-sec sec-type="notes" id="SECID0EPJAE"><title>Notes.</title><p>Dando-dani Valley is located on the southern slope of Mount Takanosu-yama and can be regarded as virtually identical to the type locality. The record from Hiraya-tôge Pass is the northernmost collection record for this species, the first record outside the type locality, and the first record from Nagano Prefecture. The endophallus of the Hiraya-tôge Pass specimen differed slightly from that of specimens from the type locality in the shape of the backward sub-lobe at the apical 2/5 of the dorsoapical lobe (slightly bifid in the Hiraya-tôge Pass specimen versus simply rounded in the specimens from the type locality) and in the sizes of sub-lobes of the dorsomedian lobe and the base of the dorsoapical lobe. In the original description of <italic><tp:taxon-name><tp:taxon-name-part taxon-name-part-type="genus" reg="Nebria">N.</tp:taxon-name-part> <tp:taxon-name-part taxon-name-part-type="species" reg="dichotoma">dichotoma</tp:taxon-name-part></tp:taxon-name></italic>, the morphology of the gonopore protrusion could not be examined because of insufficient inversion of this structure. Therefore, the present result provides the first description of the gonopore protrusion of this species. Its gonopore protrusion was simple cylindrical, relatively long, and strongly bent at the base toward the base of the endophallus.</p></tp:treatment-sec><tp:treatment-sec><!--Section generated to contain objects referenced in tp:taxon-treatment.--><fig id="F3" position="float" orientation="portrait"><object-id xmlns:xlink="http://www.w3.org/1999/xlink" content-type="doi" xlink:type="simple">10.3897/zookeys.1254.157095.figures6-9</object-id><object-id xmlns:xlink="http://www.w3.org/1999/xlink" content-type="arpha" xlink:type="simple">F224AE17-F6BD-5EED-83C4-198B22234B91</object-id><label>Figures 6–9.</label><caption><p>Right lateral (a), ventral (b), dorsal (c), left lateral (d), and posterodorsal (e) views of the endophallus of <italic><tp:taxon-name><tp:taxon-name-part taxon-name-part-type="genus" reg="Nebria">Nebria</tp:taxon-name-part></tp:taxon-name></italic> spp. 6. <italic><tp:taxon-name><tp:taxon-name-part taxon-name-part-type="genus" reg="Nebria">N.</tp:taxon-name-part> <tp:taxon-name-part taxon-name-part-type="species" reg="niohozana">niohozana</tp:taxon-name-part></tp:taxon-name></italic> from Mount Teraji-yama; 7. <italic><tp:taxon-name><tp:taxon-name-part taxon-name-part-type="genus" reg="Nebria">N.</tp:taxon-name-part> <tp:taxon-name-part taxon-name-part-type="species" reg="furcata">furcata</tp:taxon-name-part></tp:taxon-name></italic> from Kuraiyama-tôge Pass; 8. <italic><tp:taxon-name><tp:taxon-name-part taxon-name-part-type="genus" reg="Nebria">N.</tp:taxon-name-part> <tp:taxon-name-part taxon-name-part-type="species" reg="dichotoma">dichotoma</tp:taxon-name-part></tp:taxon-name></italic> holotype from Mount Takanosu-yama; 9. <italic><tp:taxon-name><tp:taxon-name-part taxon-name-part-type="genus" reg="Nebria">N.</tp:taxon-name-part> <tp:taxon-name-part taxon-name-part-type="species" reg="dichotoma">dichotoma</tp:taxon-name-part></tp:taxon-name></italic> from near Hiraya-tôge Pass. Abbreviations: da, dorsoapical lobe; db, dorsobasal lobe; dm, dorsomedian lobe; gp, gonopore protrusion; la, left lateroapical lobe; lb, left laterobasal lobe; ra, right lateroapical lobe; rb, right laterobasal lobe; vb, ventrobasal swelling. Asterisk indicates that the gonopore protrusion or lobes are not fully everted.</p></caption><graphic xmlns:xlink="http://www.w3.org/1999/xlink" xlink:href="zookeys-1254-131_article-157095__-g003.jpg" position="float" orientation="portrait" xlink:type="simple" id="oo_1428081.jpg"><uri content-type="original_file" xlink:type="simple">https://binary.pensoft.net/fig/1428081</uri></graphic></fig></tp:treatment-sec><ref-list><ref id="B15"><mixed-citation xmlns:xlink="http://www.w3.org/1999/xlink" xlink:type="simple"><person-group><name name-style="western"><surname>Sasakawa</surname><given-names>K</given-names></name></person-group> (<year>2020</year>) <article-title>Taxonomic studies of the ground beetle subgenus <tp:taxon-name><tp:taxon-name-part taxon-name-part-type="genus"/><tp:taxon-name-part taxon-name-part-type="subgenus">Falcinebria</tp:taxon-name-part></tp:taxon-name> Ledoux &amp; Roux, 2005 (<tp:taxon-name><tp:taxon-name-part taxon-name-part-type="order">Coleoptera</tp:taxon-name-part></tp:taxon-name>, <tp:taxon-name><tp:taxon-name-part taxon-name-part-type="family">Carabidae</tp:taxon-name-part></tp:taxon-name>, <italic><tp:taxon-name><tp:taxon-name-part taxon-name-part-type="genus">Nebria</tp:taxon-name-part></tp:taxon-name></italic>) from Honshû, Japan.</article-title><source>ZooKeys</source><volume>902</volume>: <fpage>37</fpage>–<lpage>60</lpage>. <ext-link xlink:type="simple" ext-link-type="doi" xlink:href="10.3897/zookeys.902.46531">https://doi.org/10.3897/zookeys.902.46531</ext-link></mixed-citation></ref></ref-list></tp:taxon-treatment>
