# Supplementary material for: ﻿Taxonomic studies of the ground beetle subgenus Falcinebria Ledoux & Roux, 2005 (Coleoptera, Carabidae, Nebria) from the Japanese Alps (central Honshu), Shikoku, and Kyushu, Japan
Source: Zookeys. 2025 Oct 1;1254:131–48. doi: 10.3897/zookeys.1254.157095 (PMC12508760; doi:10.3897/zookeys.1254.157095)
Supplement: XML Treatment for Nebria (Falcinebria) dracocephala [file zookeys.1254.157095-treatment4.xml]

<!DOCTYPE tp:taxon-treatment
  PUBLIC "-//TaxonX//DTD Taxonomic Treatment Publishing DTD v0 20100105//EN" "tax-treatment-NSO.dtd">
<tp:taxon-treatment xmlns:tp="http://www.plazi.org/taxpub"><tp:treatment-meta><kwd-group><label>Taxon classification</label><kwd>
              <named-content content-type="kingdom">Animalia</named-content>
            </kwd><kwd>
              <named-content content-type="order">Coleoptera</named-content>
            </kwd><kwd>
              <named-content content-type="family">Carabidae</named-content>
            </kwd></kwd-group><mixed-citation publication-type="journal"><person-group><name><surname>Sasakawa</surname><given-names>Kôji</given-names></name></person-group><article-title>﻿Taxonomic studies of the ground beetle subgenus <italic><tp:taxon-name><tp:taxon-name-part taxon-name-part-type="genus" reg="Nebria"/><tp:taxon-name-part taxon-name-part-type="subgenus" reg="Falcinebria">Falcinebria</tp:taxon-name-part></tp:taxon-name></italic> Ledoux &amp; Roux, 2005 (<tp:taxon-name><tp:taxon-name-part taxon-name-part-type="order">Coleoptera</tp:taxon-name-part></tp:taxon-name>, <tp:taxon-name><tp:taxon-name-part taxon-name-part-type="family">Carabidae</tp:taxon-name-part></tp:taxon-name>, <italic><tp:taxon-name><tp:taxon-name-part taxon-name-part-type="genus" reg="Nebria">Nebria</tp:taxon-name-part></tp:taxon-name></italic>) from the Japanese Alps (central Honshu), Shikoku, and Kyushu, Japan</article-title><source>Zookeys</source><day>01</day><month>10</month><year>2025</year><volume>1254</volume><fpage>131</fpage><lpage>148</lpage><pub-id pub-id-type="doi">10.3897/zookeys.1254.157095</pub-id></mixed-citation></tp:treatment-meta><tp:nomenclature><label>﻿</label><tp:taxon-name><object-id xmlns:xlink="http://www.w3.org/1999/xlink" content-type="arpha" xlink:type="simple">E757FAD8-A54A-5A04-BDDB-E8108042BCFC</object-id>
            <tp:taxon-name-part taxon-name-part-type="genus" reg="Nebria">Nebria</tp:taxon-name-part> (<tp:taxon-name-part taxon-name-part-type="subgenus" reg="Falcinebria">Falcinebria</tp:taxon-name-part>) <tp:taxon-name-part taxon-name-part-type="species" reg="dracocephala">dracocephala</tp:taxon-name-part><object-id xmlns:xlink="http://www.w3.org/1999/xlink" content-type="zoobank" xlink:type="simple">https://zoobank.org/D7BA5BC8-B0F1-435E-886F-9B95BF08CAA6</object-id></tp:taxon-name><tp:taxon-status xmlns:xlink="http://www.w3.org/1999/xlink" xlink:type="simple">sp. nov.</tp:taxon-status><xref ref-type="fig" rid="F2">Figs 2</xref><xref ref-type="fig" rid="F4">, 10–12</xref><tp:nomenclature-citation-list><tp:nomenclature-citation><tp:taxon-name>
                <tp:taxon-name-part taxon-name-part-type="genus" reg="Nebria">Nebria</tp:taxon-name-part> <tp:taxon-name-part taxon-name-part-type="species" reg="reflexa">reflexa</tp:taxon-name-part></tp:taxon-name><comment>: <xref ref-type="bibr" rid="B23">Uéno (1985)</xref>: 56 (part; subgenus not specified).</comment></tp:nomenclature-citation></tp:nomenclature-citation-list></tp:nomenclature><tp:treatment-sec sec-type="type material" id="SECID0EFMAE"><title>Type material.</title><p><bold><italic>Holotype</italic></bold>: ♂ (<named-content xmlns:xlink="http://www.w3.org/1999/xlink" content-type="dwc:institutional_code" xlink:title="Laboratory of Zoology, Department of Science Education, Faculty of Education, Chiba University" xlink:href="http://grbio.org/institution/chiba-university" xlink:type="simple">KS</named-content>), Japan • Shizuoka Prefecture, Hamamatsu-shi, Mount Ryûtô-san, alt. 1200 m, 3-X-2006 [no collector data]. <bold><italic>Paratypes</italic></bold>: 1♀ (<named-content xmlns:xlink="http://www.w3.org/1999/xlink" content-type="dwc:institutional_code" xlink:title="Laboratory of Zoology, Department of Science Education, Faculty of Education, Chiba University" xlink:href="http://grbio.org/institution/chiba-university" xlink:type="simple">KS</named-content>), same data as the holotype; 1♂ (<named-content xmlns:xlink="http://www.w3.org/1999/xlink" content-type="dwc:institutional_code" xlink:title="Laboratory of Zoology, Department of Science Education, Faculty of Education, Chiba University" xlink:href="http://grbio.org/institution/chiba-university" xlink:type="simple">KS</named-content>), Japan • Shizuoka Prefecture, Shizuoka-shi, Aoi-ku, Mount Sasa-yama, alt. 1500 m, 29-X-2005, Masato Mori leg.; 2♂1♀ (<named-content xmlns:xlink="http://www.w3.org/1999/xlink" content-type="dwc:institutional_code" xlink:title="Laboratory of Zoology, Department of Science Education, Faculty of Education, Chiba University" xlink:href="http://grbio.org/institution/chiba-university" xlink:type="simple">KS</named-content>), Japan • Shizuoka Prefecture, Tenryu-shi, Sakumacho, Mount Idoguchi-yama, the upper reaches of Aizuki-gawa River, 18-V-1996, Hiroshi Nishida leg.</p><fig id="F4" position="float" orientation="portrait"><object-id xmlns:xlink="http://www.w3.org/1999/xlink" content-type="doi" xlink:type="simple">10.3897/zookeys.1254.157095.figures10-12</object-id><object-id xmlns:xlink="http://www.w3.org/1999/xlink" content-type="arpha" xlink:type="simple">4AC48C29-4E90-573B-BB03-687E8D5AB409</object-id><label>Figures 10–12.</label><caption><p>Right lateral (a), ventral (b), dorsal (c), left lateral (d), and posterodorsal (e) views of the endophallus of <italic><tp:taxon-name><tp:taxon-name-part taxon-name-part-type="genus" reg="Nebria">Nebria</tp:taxon-name-part> <tp:taxon-name-part taxon-name-part-type="species" reg="dracocephala">dracocephala</tp:taxon-name-part></tp:taxon-name></italic> sp. nov. from Mount Ryûtô-san (10), Mount Idoguchi-yama (11), and Mount Sasa-yama (12).</p></caption><graphic xmlns:xlink="http://www.w3.org/1999/xlink" xlink:href="zookeys-1254-131_article-157095__-g004.jpg" position="float" orientation="portrait" xlink:type="simple" id="oo_1428082.jpg"><uri content-type="original_file" xlink:type="simple">https://binary.pensoft.net/fig/1428082</uri></graphic></fig></tp:treatment-sec><tp:treatment-sec sec-type="diagnosis" id="SECID0E2NAE"><title>Diagnosis.</title><p>Similar to the locally adjacent species <italic><tp:taxon-name><tp:taxon-name-part taxon-name-part-type="genus" reg="Nebria">N.</tp:taxon-name-part> <tp:taxon-name-part taxon-name-part-type="species" reg="dichotoma">dichotoma</tp:taxon-name-part></tp:taxon-name></italic>, but distinguished by the shape of the endophallus, particularly the left lateroapical lobe composed of two sub-lobes and the dorsoapical lobe with apex not bifurcated (bifurcated in <italic><tp:taxon-name><tp:taxon-name-part taxon-name-part-type="genus" reg="Nebria">N.</tp:taxon-name-part> <tp:taxon-name-part taxon-name-part-type="species" reg="dichotoma">dichotoma</tp:taxon-name-part></tp:taxon-name></italic>).</p></tp:treatment-sec><tp:treatment-sec sec-type="description" id="SECID0EXOAE"><title>Description.</title><p>Body length: ♂, 9.95–10.73 mm, 10.26 ± 0.34 mm (<italic>n</italic> = 4); ♀, 10.89–11.13 mm, 11.01 ± 0.17 mm (<italic>n</italic> = 2). Sternum 7 with two setae on each ventrolateral side in both male and female. Other external structures, coloration, and chaetotaxy as in other related species that had been previously regarded as <italic><tp:taxon-name><tp:taxon-name-part taxon-name-part-type="genus" reg="Nebria">N.</tp:taxon-name-part> <tp:taxon-name-part taxon-name-part-type="species" reg="reflexa">reflexa</tp:taxon-name-part></tp:taxon-name></italic> (<xref ref-type="bibr" rid="B15">Sasakawa 2020</xref>). Dorsobasal lobe absent. Dorsomedian lobe undeveloped, with a minute, slender protrusion or a weak, wide swelling. Dorsoapical lobe with a simple-shaped (i.e., not bifurcated) protrusion at the basal part, the size of which varies among localities, ranging from smaller than that of the dorsobasal lobe to almost the same size as the laterobasal lobes; the dorsomedian area with a large protrusion, the apex of which is simply rounded or bifid, varying among localities; the apical portion bent ventrally, with the dorsal bend discontinuous in lateral view, more or less swollen. Laterobasal lobes large; the left lobe more rectangular in shape than the right in ventral view; at the distal end of both right and left lobes, the endophallus-base side corner more protruding than the opposite side; ventrobasal surface largely swollen on both right and left lobes, distinctly visible in lateral view. Ventrobasal swelling absent. Right lateroapical lobe markedly wide in dorsal view, with the endophallus-base and -apex side corners protruding, resulting in a T-shape in dorsal view; the endophallus-base side corner more slender and protruding than the opposite side. Left lateroapical lobe composed of two sub-lobes, one on the left dorsolateral side and the other on the left lateral side of the endophallus; the sub-lobe on the dorsolateral side T-shaped, with the endophallus-apex side corner more robust and protruding than the opposite side; the sub-lobe on the lateral side large, with a simply rounded or slightly bifid apex, varying among localities. Gonopore protrusion bent at the base, directed toward the endophallus base; the observable part simply curved cylindrical, with no additional structures such as protrusions. Relative sizes of some lobes and protrusions are as follows: dorsomedian lobe &lt; endophallus-apex side corner of left dorsolateral sub-lobe of left lateroapical lobe ≈ endophallus-base side corner of right lateroapical lobe &lt; swelling of ventrobasal surface of laterobasal lobes &lt; left lateral sub-lobe of left lateroapical lobe ≤ laterobasal lobe (including swelling of ventrobasal surface) ≤ protrusion on dorsomedian area of dorsoapical lobe.</p></tp:treatment-sec><tp:treatment-sec sec-type="notes" id="SECID0EQPAE"><title>Notes.</title><p>There was marked variation in endophallus morphology, both qualitatively (shape) and quantitatively (size). However, all specimens shared basic structures, such as the left preapical lobe composed of two sub-lobes and the dorsoapical lobe with protrusions on the dorsobasal, dorsomedian, and dorsoapical sides, none of which are possessed by other closely related species (<xref ref-type="bibr" rid="B15">Sasakawa 2020</xref>, <xref ref-type="bibr" rid="B18">2023b</xref>; <xref ref-type="bibr" rid="B20">Sasakawa and Itô 2021</xref>). Given their morphological complexity, these shared characters are probably synapomorphies uniting the three populations rather than symplesiomorphies. Therefore, the three populations were treated as a single species. <xref ref-type="bibr" rid="B10">Morita and Hirai (2010)</xref> recorded “<italic><tp:taxon-name><tp:taxon-name-part taxon-name-part-type="genus" reg="Nebria">N.</tp:taxon-name-part> <tp:taxon-name-part taxon-name-part-type="species" reg="reflexa">reflexa</tp:taxon-name-part></tp:taxon-name></italic>” from the Abe-tôge Pass, 9 km northwest of Mount Sasa-yama, and this specimen is also most likely <italic><tp:taxon-name><tp:taxon-name-part taxon-name-part-type="genus" reg="Nebria">N.</tp:taxon-name-part> <tp:taxon-name-part taxon-name-part-type="species" reg="dracocephala">dracocephala</tp:taxon-name-part></tp:taxon-name></italic>.</p></tp:treatment-sec><tp:treatment-sec sec-type="etymology" id="SECID0E3QAE"><title>Etymology.</title><p>The specific name is a combination of the Latin <italic>draco</italic> (dragon) and the Latin <italic>cephalus</italic>, -<italic>a</italic>, -<italic>um</italic> (head), derived from the type locality Ryûtô-san, which means “dragon’s head mountain” in Japanese.</p></tp:treatment-sec><tp:treatment-sec><!--Section generated to contain objects referenced in tp:taxon-treatment.--><fig id="F2" position="float" orientation="portrait"><object-id xmlns:xlink="http://www.w3.org/1999/xlink" content-type="doi" xlink:type="simple">10.3897/zookeys.1254.157095.figures2-5</object-id><object-id xmlns:xlink="http://www.w3.org/1999/xlink" content-type="arpha" xlink:type="simple">DC967C19-43E9-5466-821F-3F6B25B2AC93</object-id><label>Figures 2–5.</label><caption><p>Habitus dorsal view of males of <italic><tp:taxon-name><tp:taxon-name-part taxon-name-part-type="genus" reg="Nebria">Nebria</tp:taxon-name-part></tp:taxon-name></italic> spp. 2. <italic><tp:taxon-name><tp:taxon-name-part taxon-name-part-type="genus" reg="Nebria">N.</tp:taxon-name-part> <tp:taxon-name-part taxon-name-part-type="species" reg="dracocephala">dracocephala</tp:taxon-name-part></tp:taxon-name></italic> sp. nov. holotype from Mount Ryûtô-san; 3. <italic><tp:taxon-name><tp:taxon-name-part taxon-name-part-type="genus" reg="Nebria">N.</tp:taxon-name-part> <tp:taxon-name-part taxon-name-part-type="species" reg="elephanta">elephanta</tp:taxon-name-part></tp:taxon-name></italic> sp. nov. holotype from near Tsurugisan Ski Area; 4. <italic><tp:taxon-name><tp:taxon-name-part taxon-name-part-type="genus" reg="Nebria">N.</tp:taxon-name-part> <tp:taxon-name-part taxon-name-part-type="species" reg="hikosana">hikosana</tp:taxon-name-part></tp:taxon-name></italic> holotype from Mount Hiko-san; 5. <italic><tp:taxon-name><tp:taxon-name-part taxon-name-part-type="genus" reg="Nebria">N.</tp:taxon-name-part> <tp:taxon-name-part taxon-name-part-type="species" reg="hikosana">hikosana</tp:taxon-name-part></tp:taxon-name></italic> from Mount Seburi-san.</p></caption><graphic xmlns:xlink="http://www.w3.org/1999/xlink" xlink:href="zookeys-1254-131_article-157095__-g002.jpg" position="float" orientation="portrait" xlink:type="simple" id="oo_1428080.jpg"><uri content-type="original_file" xlink:type="simple">https://binary.pensoft.net/fig/1428080</uri></graphic></fig></tp:treatment-sec><ref-list><ref id="B23"><mixed-citation xmlns:xlink="http://www.w3.org/1999/xlink" xlink:type="simple"><person-group><name name-style="western"><surname>Uéno</surname><given-names>S</given-names></name></person-group> (<year>1985</year>) <article-title>Subfamily <tp:taxon-name><tp:taxon-name-part taxon-name-part-type="subfamily">Nebriinae</tp:taxon-name-part></tp:taxon-name>.</article-title> In: <person-group><name name-style="western"><surname>Uéno</surname><given-names>S</given-names></name><name name-style="western"><surname>Kurosawa</surname><given-names>Y</given-names></name><name name-style="western"><surname>Satô</surname><given-names>M</given-names></name></person-group> (<role>Eds</role>) <issue-title>The Coleoptera of Japan in color.</issue-title><source>Vol. 2. Hoikusha, Osaka</source>, <fpage>54</fpage>–<lpage>58</lpage>. [In Japanese]</mixed-citation></ref><ref id="B15"><mixed-citation xmlns:xlink="http://www.w3.org/1999/xlink" xlink:type="simple"><person-group><name name-style="western"><surname>Sasakawa</surname><given-names>K</given-names></name></person-group> (<year>2020</year>) <article-title>Taxonomic studies of the ground beetle subgenus <tp:taxon-name><tp:taxon-name-part taxon-name-part-type="genus"/><tp:taxon-name-part taxon-name-part-type="subgenus">Falcinebria</tp:taxon-name-part></tp:taxon-name> Ledoux &amp; Roux, 2005 (<tp:taxon-name><tp:taxon-name-part taxon-name-part-type="order">Coleoptera</tp:taxon-name-part></tp:taxon-name>, <tp:taxon-name><tp:taxon-name-part taxon-name-part-type="family">Carabidae</tp:taxon-name-part></tp:taxon-name>, <italic><tp:taxon-name><tp:taxon-name-part taxon-name-part-type="genus">Nebria</tp:taxon-name-part></tp:taxon-name></italic>) from Honshû, Japan.</article-title><source>ZooKeys</source><volume>902</volume>: <fpage>37</fpage>–<lpage>60</lpage>. <ext-link xlink:type="simple" ext-link-type="doi" xlink:href="10.3897/zookeys.902.46531">https://doi.org/10.3897/zookeys.902.46531</ext-link></mixed-citation></ref><ref id="B18"><mixed-citation xmlns:xlink="http://www.w3.org/1999/xlink" xlink:type="simple"><person-group><name name-style="western"><surname>Sasakawa</surname><given-names>K</given-names></name></person-group> (<year>2023b</year>) <article-title>A new and little-known species of the ground beetle genus <tp:taxon-name><tp:taxon-name-part taxon-name-part-type="genus">Nebria</tp:taxon-name-part> <tp:taxon-name-part taxon-name-part-type="infraspecific-rank">subgenus</tp:taxon-name-part> <tp:taxon-name-part taxon-name-part-type="subgenus">Falcinebria</tp:taxon-name-part></tp:taxon-name> Ledoux and Roux, 2005 (<tp:taxon-name><tp:taxon-name-part taxon-name-part-type="order">Coleoptera</tp:taxon-name-part></tp:taxon-name>: <tp:taxon-name><tp:taxon-name-part taxon-name-part-type="family">Carabidae</tp:taxon-name-part></tp:taxon-name>) from Japan.</article-title><source>Taxonomy</source><volume>3</volume>(<issue>4</issue>): <fpage>551</fpage>–<lpage>558</lpage>. <ext-link xlink:type="simple" ext-link-type="doi" xlink:href="10.3390/taxonomy3040031">https://doi.org/10.3390/taxonomy3040031</ext-link></mixed-citation></ref><ref id="B20"><mixed-citation xmlns:xlink="http://www.w3.org/1999/xlink" xlink:type="simple"><person-group><name name-style="western"><surname>Sasakawa</surname><given-names>K</given-names></name><name name-style="western"><surname>Itô</surname><given-names>H</given-names></name></person-group> (<year>2021</year>) <article-title>A new species and distribution record of the ground beetle subgenus <tp:taxon-name><tp:taxon-name-part taxon-name-part-type="genus"/><tp:taxon-name-part taxon-name-part-type="subgenus">Falcinebria</tp:taxon-name-part></tp:taxon-name> Ledoux &amp; Roux, 2005 (<tp:taxon-name><tp:taxon-name-part taxon-name-part-type="order">Coleoptera</tp:taxon-name-part></tp:taxon-name>: <tp:taxon-name><tp:taxon-name-part taxon-name-part-type="family">Carabidae</tp:taxon-name-part></tp:taxon-name>: <italic><tp:taxon-name><tp:taxon-name-part taxon-name-part-type="genus">Nebria</tp:taxon-name-part></tp:taxon-name></italic>) from central Honshu, Japan.</article-title><source>Biogeography</source><volume>23</volume>: <fpage>30</fpage>–<lpage>32</lpage>. <ext-link xlink:type="simple" ext-link-type="doi" xlink:href="10.3897/zookeys.902.46531">https://doi.org/10.3897/zookeys.902.46531</ext-link></mixed-citation></ref><ref id="B10"><mixed-citation xmlns:xlink="http://www.w3.org/1999/xlink" xlink:type="simple"><person-group><name name-style="western"><surname>Morita</surname><given-names>S</given-names></name><name name-style="western"><surname>Hirai</surname><given-names>K</given-names></name></person-group> (<year>2010</year>) <article-title>Carabid beetles from the Abe Pass, Shizuoka Prefecture.</article-title><source>Suruga No Konchu</source><volume>230</volume>: <fpage>6353</fpage>–<lpage>6359</lpage>. [In Japanese with English title]</mixed-citation></ref></ref-list></tp:taxon-treatment>
