# Supplementary material for: ﻿Taxonomic studies of the ground beetle subgenus Falcinebria Ledoux & Roux, 2005 (Coleoptera, Carabidae, Nebria) from the Japanese Alps (central Honshu), Shikoku, and Kyushu, Japan
Source: Zookeys. 2025 Oct 1;1254:131–48. doi: 10.3897/zookeys.1254.157095 (PMC12508760; doi:10.3897/zookeys.1254.157095)
Supplement: XML Treatment for Nebria (Falcinebria) elephanta [file zookeys.1254.157095-treatment5.xml]

<!DOCTYPE tp:taxon-treatment
  PUBLIC "-//TaxonX//DTD Taxonomic Treatment Publishing DTD v0 20100105//EN" "tax-treatment-NSO.dtd">
<tp:taxon-treatment xmlns:tp="http://www.plazi.org/taxpub"><tp:treatment-meta><kwd-group><label>Taxon classification</label><kwd>
              <named-content content-type="kingdom">Animalia</named-content>
            </kwd><kwd>
              <named-content content-type="order">Coleoptera</named-content>
            </kwd><kwd>
              <named-content content-type="family">Carabidae</named-content>
            </kwd></kwd-group><mixed-citation publication-type="journal"><person-group><name><surname>Sasakawa</surname><given-names>Kôji</given-names></name></person-group><article-title>﻿Taxonomic studies of the ground beetle subgenus <italic><tp:taxon-name><tp:taxon-name-part taxon-name-part-type="genus" reg="Nebria"/><tp:taxon-name-part taxon-name-part-type="subgenus" reg="Falcinebria">Falcinebria</tp:taxon-name-part></tp:taxon-name></italic> Ledoux &amp; Roux, 2005 (<tp:taxon-name><tp:taxon-name-part taxon-name-part-type="order">Coleoptera</tp:taxon-name-part></tp:taxon-name>, <tp:taxon-name><tp:taxon-name-part taxon-name-part-type="family">Carabidae</tp:taxon-name-part></tp:taxon-name>, <italic><tp:taxon-name><tp:taxon-name-part taxon-name-part-type="genus" reg="Nebria">Nebria</tp:taxon-name-part></tp:taxon-name></italic>) from the Japanese Alps (central Honshu), Shikoku, and Kyushu, Japan</article-title><source>Zookeys</source><day>01</day><month>10</month><year>2025</year><volume>1254</volume><fpage>131</fpage><lpage>148</lpage><pub-id pub-id-type="doi">10.3897/zookeys.1254.157095</pub-id></mixed-citation></tp:treatment-meta><tp:nomenclature><label>﻿</label><tp:taxon-name><object-id xmlns:xlink="http://www.w3.org/1999/xlink" content-type="arpha" xlink:type="simple">6A53FAF5-680D-5956-AB01-86EB6E00DCDF</object-id>
            <tp:taxon-name-part taxon-name-part-type="genus" reg="Nebria">Nebria</tp:taxon-name-part> (<tp:taxon-name-part taxon-name-part-type="subgenus" reg="Falcinebria">Falcinebria</tp:taxon-name-part>) <tp:taxon-name-part taxon-name-part-type="species" reg="elephanta">elephanta</tp:taxon-name-part><object-id xmlns:xlink="http://www.w3.org/1999/xlink" content-type="zoobank" xlink:type="simple">https://zoobank.org/3F7263F6-EFD2-4190-B3FF-5664891B62A6</object-id></tp:taxon-name><tp:taxon-status xmlns:xlink="http://www.w3.org/1999/xlink" xlink:type="simple">sp. nov.</tp:taxon-status><xref ref-type="fig" rid="F2">Figs 3</xref><xref ref-type="fig" rid="F5">, 13</xref><tp:nomenclature-citation-list><tp:nomenclature-citation><tp:taxon-name>
                <tp:taxon-name-part taxon-name-part-type="genus" reg="Nebria">Nebria</tp:taxon-name-part> <tp:taxon-name-part taxon-name-part-type="species" reg="reflexa">reflexa</tp:taxon-name-part></tp:taxon-name><comment>: <xref ref-type="bibr" rid="B23">Uéno (1985)</xref>: 56 (part; subgenus not specified).</comment></tp:nomenclature-citation></tp:nomenclature-citation-list></tp:nomenclature><tp:treatment-sec sec-type="type material" id="SECID0EPTAE"><title>Type materials.</title><p><bold><italic>Holotype</italic></bold>: ♂ (<named-content xmlns:xlink="http://www.w3.org/1999/xlink" content-type="dwc:institutional_code" xlink:title="Laboratory of Zoology, Department of Science Education, Faculty of Education, Chiba University" xlink:href="http://grbio.org/institution/chiba-university" xlink:type="simple">KS</named-content>), Japan • Tokushima Prefecture, Tsurugi-cho, Ichiu, near Tsurugisan Ski Area, alt. 1000 m, 14-VII-2006, Masato Mori leg. <bold><italic>Paratypes</italic></bold>: 1♂1♀ (<named-content xmlns:xlink="http://www.w3.org/1999/xlink" content-type="dwc:institutional_code" xlink:title="Laboratory of Zoology, Department of Science Education, Faculty of Education, Chiba University" xlink:href="http://grbio.org/institution/chiba-university" xlink:type="simple">KS</named-content>), Japan • Tokushima Prefecture, Higashimiyoshi-cho, Nishisho, near Sajiki-tôge Pass, alt. 800 m, 10-VII-1999, Masato Mori leg.</p><fig id="F5" position="float" orientation="portrait"><object-id xmlns:xlink="http://www.w3.org/1999/xlink" content-type="doi" xlink:type="simple">10.3897/zookeys.1254.157095.figures13-15</object-id><object-id xmlns:xlink="http://www.w3.org/1999/xlink" content-type="arpha" xlink:type="simple">C19C8B91-CD58-5E23-839F-7477435A1DEA</object-id><label>Figures 13–15.</label><caption><p>Right lateral (a), ventral (b), dorsal (c), left lateral (d), and posterodorsal (e) views of the endophallus of <italic><tp:taxon-name><tp:taxon-name-part taxon-name-part-type="genus" reg="Nebria">Nebria</tp:taxon-name-part></tp:taxon-name></italic> spp.; 13. <italic><tp:taxon-name><tp:taxon-name-part taxon-name-part-type="genus" reg="Nebria">N.</tp:taxon-name-part> <tp:taxon-name-part taxon-name-part-type="species" reg="elephanta">elephanta</tp:taxon-name-part></tp:taxon-name></italic> sp. nov. holotype from near Tsurugisan Ski Area; 14. <italic><tp:taxon-name><tp:taxon-name-part taxon-name-part-type="genus" reg="Nebria">N.</tp:taxon-name-part> <tp:taxon-name-part taxon-name-part-type="species" reg="hikosana">hikosana</tp:taxon-name-part></tp:taxon-name></italic> from Ryûmon-kyô Gorge; 15. <italic><tp:taxon-name><tp:taxon-name-part taxon-name-part-type="genus" reg="Nebria">N.</tp:taxon-name-part> <tp:taxon-name-part taxon-name-part-type="species" reg="hikosana">hikosana</tp:taxon-name-part></tp:taxon-name></italic> from Mount Seburi-san.</p></caption><graphic xmlns:xlink="http://www.w3.org/1999/xlink" xlink:href="zookeys-1254-131_article-157095__-g005.jpg" position="float" orientation="portrait" xlink:type="simple" id="oo_1428083.jpg"><uri content-type="original_file" xlink:type="simple">https://binary.pensoft.net/fig/1428083</uri></graphic></fig></tp:treatment-sec><tp:treatment-sec sec-type="diagnosis" id="SECID0E1VAE"><title>Diagnosis.</title><p>Similar to the locally adjacent species <italic><tp:taxon-name><tp:taxon-name-part taxon-name-part-type="genus" reg="Nebria">N.</tp:taxon-name-part> <tp:taxon-name-part taxon-name-part-type="species" reg="chugokuensis">chugokuensis</tp:taxon-name-part></tp:taxon-name></italic> Sasakawa, 2020 and <italic><tp:taxon-name><tp:taxon-name-part taxon-name-part-type="genus" reg="Nebria">N.</tp:taxon-name-part> <tp:taxon-name-part taxon-name-part-type="species" reg="uenoi">uenoi</tp:taxon-name-part></tp:taxon-name></italic> Nakane, 1963, but distinguished from <italic><tp:taxon-name><tp:taxon-name-part taxon-name-part-type="genus" reg="Nebria">N.</tp:taxon-name-part> <tp:taxon-name-part taxon-name-part-type="species" reg="chugokuensis">chugokuensis</tp:taxon-name-part></tp:taxon-name></italic> by a smaller body size (in <italic><tp:taxon-name><tp:taxon-name-part taxon-name-part-type="genus" reg="Nebria">N.</tp:taxon-name-part> <tp:taxon-name-part taxon-name-part-type="species" reg="chugokuensis">chugokuensis</tp:taxon-name-part></tp:taxon-name></italic>, 9.97–10.32 mm for males and 10.69–11.75 mm for females; <xref ref-type="bibr" rid="B15">Sasakawa 2020</xref>) and the absence of a concavity on the ventral surface of the aedeagal apex (present in <italic><tp:taxon-name><tp:taxon-name-part taxon-name-part-type="genus" reg="Nebria">N.</tp:taxon-name-part> <tp:taxon-name-part taxon-name-part-type="species" reg="chugokuensis">chugokuensis</tp:taxon-name-part></tp:taxon-name></italic>), and from <italic><tp:taxon-name><tp:taxon-name-part taxon-name-part-type="genus" reg="Nebria">N.</tp:taxon-name-part> <tp:taxon-name-part taxon-name-part-type="species" reg="uenoi">uenoi</tp:taxon-name-part></tp:taxon-name></italic> by the shape of the endophallus, in particular, the developed gonopore protrusion (undeveloped in <italic><tp:taxon-name><tp:taxon-name-part taxon-name-part-type="genus" reg="Nebria">N.</tp:taxon-name-part> <tp:taxon-name-part taxon-name-part-type="species" reg="uenoi">uenoi</tp:taxon-name-part></tp:taxon-name></italic>) and the absence of lateroapical lobes on both sides (present in <italic><tp:taxon-name><tp:taxon-name-part taxon-name-part-type="genus" reg="Nebria">N.</tp:taxon-name-part> <tp:taxon-name-part taxon-name-part-type="species" reg="uenoi">uenoi</tp:taxon-name-part></tp:taxon-name></italic>).</p></tp:treatment-sec><tp:treatment-sec sec-type="description" id="SECID0E3YAE"><title>Description.</title><p>Body length: ♂, 9.70–9.81 mm, 9.75 ± 0.08 mm (<italic>n</italic> = 2); ♀, 10.54 mm (<italic>n</italic> = 1). Sternum 7 with two setae on each ventrolateral side in the male, and three in the female. Other external structures, coloration, and chaetotaxy as in other related species that had been previously regarded as <italic><tp:taxon-name><tp:taxon-name-part taxon-name-part-type="genus" reg="Nebria">N.</tp:taxon-name-part> <tp:taxon-name-part taxon-name-part-type="species" reg="reflexa">reflexa</tp:taxon-name-part></tp:taxon-name></italic> (<xref ref-type="bibr" rid="B15">Sasakawa 2020</xref>). Dorsobasal lobe large, semi-spherical. Dorsomedian lobe absent. Dorsoapical lobe scalene trapezium-shaped in dorsal view, with the left and right sides concave; the left side more concave than the right; the left apical corner more protruding than the right. Laterobasal lobes with the ventrobasal surface largely swollen in a semi-spherical shape; the other part less swollen but wide, reaching the base of the dorsobasal lobe. Ventrobasal swelling large, semi-ellipsoid. Lateroapical lobes absent on both right and left sides. Gonopore protrusion markedly large and long, with total length along the median line from the base of the protrusion to the gonopore (apical end of the protrusion) longer than that from the base of the endophallus (ostium of the aedeagus) to the base of the protrusion; basal half thick, oriented in the same direction as the median line of the endophallus; apical half slender, strongly bent right laterally. Relative sizes of some lobes and protrusions are as follows: ventrobasal swelling ≤ swelling of ventrobasal surface of laterobasal lobes ≈ dorsobasal lobe &lt; dorsoapical lobe &lt; basal half of gonopore protrusion.</p></tp:treatment-sec><tp:treatment-sec sec-type="notes" id="SECID0EVZAE"><title>Notes.</title><p>The description of setae on female sternum 7 as three pairs was based on only one specimen. This character state must be confirmed based on additional specimens, because in <tp:taxon-name><tp:taxon-name-part taxon-name-part-type="family">Carabidae</tp:taxon-name-part></tp:taxon-name>, the number of setae on the body surface, including sternum 7, often varies due to additional setae, etc. The present collection sites are located on the northern slope of Mount Tsurugi-san in the eastern part of Shikoku. Considering the relatively wide distribution of related species and the continuity of the forest environment, which seems to be suitable for this group, <italic><tp:taxon-name><tp:taxon-name-part taxon-name-part-type="genus" reg="Nebria">N.</tp:taxon-name-part> <tp:taxon-name-part taxon-name-part-type="species" reg="elephanta">elephanta</tp:taxon-name-part></tp:taxon-name></italic> is assumed to be widely distributed around Mount Tsurugi-san. In Shikoku, there is also a record of “<italic><tp:taxon-name><tp:taxon-name-part taxon-name-part-type="genus" reg="Nebria">N.</tp:taxon-name-part> <tp:taxon-name-part taxon-name-part-type="species" reg="reflexa">reflexa</tp:taxon-name-part> <tp:taxon-name-part taxon-name-part-type="subspecies" reg="reflexa">reflexa</tp:taxon-name-part></tp:taxon-name></italic>” from Mount Takanawa-san in the western part, 110 km from Mount Tsurugi-san (<xref ref-type="bibr" rid="B25">Yoshitomi et al. 2012</xref>). The identity of the Takanawa-san specimens remains to be clarified in a future study.</p></tp:treatment-sec><tp:treatment-sec sec-type="etymology" id="SECID0E51AE"><title>Etymology.</title><p>The specific name is derived from the Latin <italic>elephantus</italic>, -<italic>a</italic>, -<italic>um</italic> (elephant) and refers to the elongated gonopore protrusion of this species, which resembles the trunk of an elephant.</p></tp:treatment-sec><tp:treatment-sec><!--Section generated to contain objects referenced in tp:taxon-treatment.--><fig id="F2" position="float" orientation="portrait"><object-id xmlns:xlink="http://www.w3.org/1999/xlink" content-type="doi" xlink:type="simple">10.3897/zookeys.1254.157095.figures2-5</object-id><object-id xmlns:xlink="http://www.w3.org/1999/xlink" content-type="arpha" xlink:type="simple">DC967C19-43E9-5466-821F-3F6B25B2AC93</object-id><label>Figures 2–5.</label><caption><p>Habitus dorsal view of males of <italic><tp:taxon-name><tp:taxon-name-part taxon-name-part-type="genus" reg="Nebria">Nebria</tp:taxon-name-part></tp:taxon-name></italic> spp. 2. <italic><tp:taxon-name><tp:taxon-name-part taxon-name-part-type="genus" reg="Nebria">N.</tp:taxon-name-part> <tp:taxon-name-part taxon-name-part-type="species" reg="dracocephala">dracocephala</tp:taxon-name-part></tp:taxon-name></italic> sp. nov. holotype from Mount Ryûtô-san; 3. <italic><tp:taxon-name><tp:taxon-name-part taxon-name-part-type="genus" reg="Nebria">N.</tp:taxon-name-part> <tp:taxon-name-part taxon-name-part-type="species" reg="elephanta">elephanta</tp:taxon-name-part></tp:taxon-name></italic> sp. nov. holotype from near Tsurugisan Ski Area; 4. <italic><tp:taxon-name><tp:taxon-name-part taxon-name-part-type="genus" reg="Nebria">N.</tp:taxon-name-part> <tp:taxon-name-part taxon-name-part-type="species" reg="hikosana">hikosana</tp:taxon-name-part></tp:taxon-name></italic> holotype from Mount Hiko-san; 5. <italic><tp:taxon-name><tp:taxon-name-part taxon-name-part-type="genus" reg="Nebria">N.</tp:taxon-name-part> <tp:taxon-name-part taxon-name-part-type="species" reg="hikosana">hikosana</tp:taxon-name-part></tp:taxon-name></italic> from Mount Seburi-san.</p></caption><graphic xmlns:xlink="http://www.w3.org/1999/xlink" xlink:href="zookeys-1254-131_article-157095__-g002.jpg" position="float" orientation="portrait" xlink:type="simple" id="oo_1428080.jpg"><uri content-type="original_file" xlink:type="simple">https://binary.pensoft.net/fig/1428080</uri></graphic></fig></tp:treatment-sec><ref-list><ref id="B23"><mixed-citation xmlns:xlink="http://www.w3.org/1999/xlink" xlink:type="simple"><person-group><name name-style="western"><surname>Uéno</surname><given-names>S</given-names></name></person-group> (<year>1985</year>) <article-title>Subfamily <tp:taxon-name><tp:taxon-name-part taxon-name-part-type="subfamily">Nebriinae</tp:taxon-name-part></tp:taxon-name>.</article-title> In: <person-group><name name-style="western"><surname>Uéno</surname><given-names>S</given-names></name><name name-style="western"><surname>Kurosawa</surname><given-names>Y</given-names></name><name name-style="western"><surname>Satô</surname><given-names>M</given-names></name></person-group> (<role>Eds</role>) <issue-title>The Coleoptera of Japan in color.</issue-title><source>Vol. 2. Hoikusha, Osaka</source>, <fpage>54</fpage>–<lpage>58</lpage>. [In Japanese]</mixed-citation></ref><ref id="B15"><mixed-citation xmlns:xlink="http://www.w3.org/1999/xlink" xlink:type="simple"><person-group><name name-style="western"><surname>Sasakawa</surname><given-names>K</given-names></name></person-group> (<year>2020</year>) <article-title>Taxonomic studies of the ground beetle subgenus <tp:taxon-name><tp:taxon-name-part taxon-name-part-type="genus"/><tp:taxon-name-part taxon-name-part-type="subgenus">Falcinebria</tp:taxon-name-part></tp:taxon-name> Ledoux &amp; Roux, 2005 (<tp:taxon-name><tp:taxon-name-part taxon-name-part-type="order">Coleoptera</tp:taxon-name-part></tp:taxon-name>, <tp:taxon-name><tp:taxon-name-part taxon-name-part-type="family">Carabidae</tp:taxon-name-part></tp:taxon-name>, <italic><tp:taxon-name><tp:taxon-name-part taxon-name-part-type="genus">Nebria</tp:taxon-name-part></tp:taxon-name></italic>) from Honshû, Japan.</article-title><source>ZooKeys</source><volume>902</volume>: <fpage>37</fpage>–<lpage>60</lpage>. <ext-link xlink:type="simple" ext-link-type="doi" xlink:href="10.3897/zookeys.902.46531">https://doi.org/10.3897/zookeys.902.46531</ext-link></mixed-citation></ref><ref id="B25"><mixed-citation xmlns:xlink="http://www.w3.org/1999/xlink" xlink:type="simple"><person-group><name name-style="western"><surname>Yoshitomi</surname><given-names>H</given-names></name><name name-style="western"><surname>Matsuno</surname><given-names>S</given-names></name><name name-style="western"><surname>Sakai</surname><given-names>M</given-names></name></person-group> (<year>2012</year>) <article-title>List of the species of the order <tp:taxon-name><tp:taxon-name-part taxon-name-part-type="order">Coleoptera</tp:taxon-name-part></tp:taxon-name> in Matsuyama City, Ehime Prefecture, Shikoku, Japan.</article-title> In: Committee for Surveys of Natural Environment of Matsuyama City (Chief Editor: Kazuo Ishikawa) (<role>Eds</role>) <issue-title>Checklist of the Wild Animals, Fungi, and Plants of Matsuyama City, 2012.</issue-title><source>Department of Environment, Matsuyama City, Matsuyama</source>, <fpage>105</fpage>–<lpage>166</lpage>. <ext-link xlink:type="simple" ext-link-type="uri" xlink:href="https://www.city.matsuyama.ehime.jp/shisei/hozen/reddata.files/0609_Order_Coleoptera.pdf">https://www.city.matsuyama.ehime.jp/shisei/hozen/reddata.files/0609_Order_Coleoptera.pdf</ext-link> [In Japanese with English summary]</mixed-citation></ref></ref-list></tp:taxon-treatment>
