# Supplementary material for: ﻿Taxonomic studies of the ground beetle subgenus Falcinebria Ledoux & Roux, 2005 (Coleoptera, Carabidae, Nebria) from the Japanese Alps (central Honshu), Shikoku, and Kyushu, Japan
Source: Zookeys. 2025 Oct 1;1254:131–48. doi: 10.3897/zookeys.1254.157095 (PMC12508760; doi:10.3897/zookeys.1254.157095)
Supplement: XML Treatment for Nebria (Falcinebria) hikosana [file zookeys.1254.157095-treatment6.xml]

<!DOCTYPE tp:taxon-treatment
  PUBLIC "-//TaxonX//DTD Taxonomic Treatment Publishing DTD v0 20100105//EN" "tax-treatment-NSO.dtd">
<tp:taxon-treatment xmlns:tp="http://www.plazi.org/taxpub"><tp:treatment-meta><kwd-group><label>Taxon classification</label><kwd>
              <named-content content-type="kingdom">Animalia</named-content>
            </kwd><kwd>
              <named-content content-type="order">Coleoptera</named-content>
            </kwd><kwd>
              <named-content content-type="family">Carabidae</named-content>
            </kwd></kwd-group><mixed-citation publication-type="journal"><person-group><name><surname>Sasakawa</surname><given-names>Kôji</given-names></name></person-group><article-title>﻿Taxonomic studies of the ground beetle subgenus <italic><tp:taxon-name><tp:taxon-name-part taxon-name-part-type="genus" reg="Nebria"/><tp:taxon-name-part taxon-name-part-type="subgenus" reg="Falcinebria">Falcinebria</tp:taxon-name-part></tp:taxon-name></italic> Ledoux &amp; Roux, 2005 (<tp:taxon-name><tp:taxon-name-part taxon-name-part-type="order">Coleoptera</tp:taxon-name-part></tp:taxon-name>, <tp:taxon-name><tp:taxon-name-part taxon-name-part-type="family">Carabidae</tp:taxon-name-part></tp:taxon-name>, <italic><tp:taxon-name><tp:taxon-name-part taxon-name-part-type="genus" reg="Nebria">Nebria</tp:taxon-name-part></tp:taxon-name></italic>) from the Japanese Alps (central Honshu), Shikoku, and Kyushu, Japan</article-title><source>Zookeys</source><day>01</day><month>10</month><year>2025</year><volume>1254</volume><fpage>131</fpage><lpage>148</lpage><pub-id pub-id-type="doi">10.3897/zookeys.1254.157095</pub-id></mixed-citation></tp:treatment-meta><tp:nomenclature><label>﻿</label><tp:taxon-name><object-id xmlns:xlink="http://www.w3.org/1999/xlink" content-type="arpha" xlink:type="simple">E658C369-4B15-5A09-8FF8-0810DB7AEE98</object-id>
            <tp:taxon-name-part taxon-name-part-type="genus" reg="Nebria">Nebria</tp:taxon-name-part> (<tp:taxon-name-part taxon-name-part-type="subgenus" reg="Falcinebria">Falcinebria</tp:taxon-name-part>) <tp:taxon-name-part taxon-name-part-type="species" reg="hikosana">hikosana</tp:taxon-name-part></tp:taxon-name><tp:taxon-authority>Habu, 1956</tp:taxon-authority><xref ref-type="fig" rid="F2">Figs 4</xref><xref ref-type="fig" rid="F2">, 5</xref><xref ref-type="fig" rid="F5">, 14</xref><xref ref-type="fig" rid="F5">, 15</xref><tp:nomenclature-citation-list><tp:nomenclature-citation><tp:taxon-name>
                <tp:taxon-name-part taxon-name-part-type="genus" reg="Nebria">Nebria</tp:taxon-name-part> <tp:taxon-name-part taxon-name-part-type="species" reg="hikosana">hikosana</tp:taxon-name-part></tp:taxon-name><comment>: <xref ref-type="bibr" rid="B3">Habu (1956)</xref>: 170 (original description; subgenus not specified; type locality: “Mt. Hiko, Fukuoka Prefecture, Japan”); <xref ref-type="bibr" rid="B2">Farkač and Janata (2003)</xref>: 94 (subgenus <tp:taxon-name><tp:taxon-name-part taxon-name-part-type="genus" reg="Nebria"/><tp:taxon-name-part taxon-name-part-type="subgenus" reg="Orientonebria">Orientonebria</tp:taxon-name-part></tp:taxon-name>).</comment></tp:nomenclature-citation><tp:nomenclature-citation><tp:taxon-name>
                <tp:taxon-name-part taxon-name-part-type="genus" reg="Nebria">Nebria</tp:taxon-name-part> <tp:taxon-name-part taxon-name-part-type="species" reg="reflexa">reflexa</tp:taxon-name-part> <tp:taxon-name-part taxon-name-part-type="subspecies" reg="hikosana">hikosana</tp:taxon-name-part></tp:taxon-name><comment>: <xref ref-type="bibr" rid="B11">Nakane (1963)</xref>: 19 (subgenus <tp:taxon-name><tp:taxon-name-part taxon-name-part-type="genus" reg="Nebria"/><tp:taxon-name-part taxon-name-part-type="subgenus" reg="Paranebria">Paranebria</tp:taxon-name-part></tp:taxon-name>); <xref ref-type="bibr" rid="B23">Uéno (1985)</xref>: 57 (subgenus not specified); <xref ref-type="bibr" rid="B9">Ledoux and Roux (2005)</xref>: 830 (subgenus <tp:taxon-name><tp:taxon-name-part taxon-name-part-type="genus" reg="Nebria"/><tp:taxon-name-part taxon-name-part-type="subgenus" reg="Falcinebria">Falcinebria</tp:taxon-name-part></tp:taxon-name>); <xref ref-type="bibr" rid="B13">Nishida (2005)</xref>: 2 (subgenus not specified); <xref ref-type="bibr" rid="B24">Yoshitake et al. (2011)</xref>: 32 (subgenus <tp:taxon-name><tp:taxon-name-part taxon-name-part-type="genus" reg="Nebria"/><tp:taxon-name-part taxon-name-part-type="subgenus" reg="Falcinebria">Falcinebria</tp:taxon-name-part></tp:taxon-name>); <xref ref-type="bibr" rid="B5">Huber (2017)</xref>: 50 (subgenus <tp:taxon-name><tp:taxon-name-part taxon-name-part-type="genus" reg="Nebria"/><tp:taxon-name-part taxon-name-part-type="subgenus" reg="Falcinebria">Falcinebria</tp:taxon-name-part></tp:taxon-name>).</comment></tp:nomenclature-citation></tp:nomenclature-citation-list></tp:nomenclature><tp:treatment-sec sec-type="material" id="SECID0EPAAG"><title>Materials examined.</title><p>• <bold><italic>Holotype</italic></bold> ♂ (<abbrev xmlns:xlink="http://www.w3.org/1999/xlink" xlink:title="National Agriculture and Food Research Organization" id="ABBRID0EYAAG" xlink:type="simple">NARO</abbrev>), “Col.A.HABU / Mt. Hiko / Fukuoka P. / V. 23, 1950 // Holotype / <tp:taxon-name><tp:taxon-name-part taxon-name-part-type="genus" reg="Nebria">Nebria</tp:taxon-name-part></tp:taxon-name> / <tp:taxon-name><tp:taxon-name-part taxon-name-part-type="genus" reg="Nebria"/><tp:taxon-name-part taxon-name-part-type="species" reg="hikosana">hikosana</tp:taxon-name-part></tp:taxon-name> / HABU // ♂”</p></tp:treatment-sec><tp:treatment-sec sec-type="material" id="SECID0ELBAG"><title>Additional material.</title><p>3♂ (<named-content xmlns:xlink="http://www.w3.org/1999/xlink" content-type="dwc:institutional_code" xlink:title="Kitakyushu Museum of Natural History &amp; Human History" xlink:href="http://grbio.org/institution/kitakyushu-museum-and-institute-natural-history" xlink:type="simple">KMNH</named-content>), Japan • Fukuoka Prefecture, Soeda-machi, Hikosan, Mount Hiko-san, Yasuo Takakura leg. (1♂ [no further locality information], 8-VI-1982; 2♂, Ryûmon-kyô Gorge, 8-V-1989); 4♂5♀ (<named-content xmlns:xlink="http://www.w3.org/1999/xlink" content-type="dwc:institutional_code" xlink:title="Laboratory of Zoology, Department of Science Education, Faculty of Education, Chiba University" xlink:href="http://grbio.org/institution/chiba-university" xlink:type="simple">KS</named-content>), Japan • Saga Prefecture, Kanzaki-shi, Mount Seburi-san, alt. 950 m, 15-V-2001, Masato Mori leg.; 1♀ (<named-content xmlns:xlink="http://www.w3.org/1999/xlink" content-type="dwc:institutional_code" xlink:title="Kitakyushu Museum of Natural History &amp; Human History" xlink:href="http://grbio.org/institution/kitakyushu-museum-and-institute-natural-history" xlink:type="simple">KMNH</named-content>), Japan • Fukuoka Prefecture, Fukuoka-shi~Saga Prefecture, Kanzaki-shi, Mount Seburi-san, 7-V-1977, Munemichi Fukamachi leg.</p></tp:treatment-sec><tp:treatment-sec sec-type="diagnosis" id="SECID0E4BAG"><title>Diagnosis.</title><p>Similar to the locally adjacent species <italic><tp:taxon-name><tp:taxon-name-part taxon-name-part-type="genus" reg="Nebria">N.</tp:taxon-name-part> <tp:taxon-name-part taxon-name-part-type="species" reg="chugokuensis">chugokuensis</tp:taxon-name-part></tp:taxon-name></italic>, but distinguished by one pair of setae on the ventral side of the sterna 7 in the male (two pairs in <italic><tp:taxon-name><tp:taxon-name-part taxon-name-part-type="genus" reg="Nebria">N.</tp:taxon-name-part> <tp:taxon-name-part taxon-name-part-type="species" reg="chugokuensis">chugokuensis</tp:taxon-name-part></tp:taxon-name></italic>) and the absence of a concavity on the ventral surface of the aedeagal apex (present in <italic><tp:taxon-name><tp:taxon-name-part taxon-name-part-type="genus" reg="Nebria">N.</tp:taxon-name-part> <tp:taxon-name-part taxon-name-part-type="species" reg="chugokuensis">chugokuensis</tp:taxon-name-part></tp:taxon-name></italic>).</p></tp:treatment-sec><tp:treatment-sec sec-type="redescription" id="SECID0EEDAG"><title>Redescription.</title><p>Body length: ♂, 9.14–9.92 mm, 9.64 ± 0.27 mm (<italic>n</italic> = 8); ♀, 10.27–10.89 mm, 10.56 ± 0.24 mm (<italic>n</italic> = 6). Sternum 7 with one seta on each ventrolateral side in the male, and two in the female. Other external structures, coloration, and chaetotaxy as in other related species that had been previously regarded as <italic><tp:taxon-name><tp:taxon-name-part taxon-name-part-type="genus" reg="Nebria">N.</tp:taxon-name-part> <tp:taxon-name-part taxon-name-part-type="species" reg="reflexa">reflexa</tp:taxon-name-part></tp:taxon-name></italic> (<xref ref-type="bibr" rid="B15">Sasakawa 2020</xref>). Dorsobasal lobe small and slightly swollen. Dorsomedian lobe semi-prolate-spheroid, weakly bent toward the endophallus base or not bent and simply directed dorsally. Dorsoapical lobe elongated, apically narrowed gradually, weakly and uniformly bent ventrally; apex widely rounded; dorsobasal surface slightly swollen in some specimens. Laterobasal lobes small, nearly spherical; in ventral view, the left and right laterobasal lobes nearly attached to each other, concealing the aedeagus apex. Ventrobasal swelling small, semi-spheroid, attached to the fused basal portion of the left and right laterobasal lobes in ventral view. Right lateroapical lobe moderate in size, bifurcated in a V-shape in dorsal view; subapical lobes both conical and about the same size. Left lateroapical lobe conical, except for the surface on the endophallus-base side in dorsal/ventral view, which is slightly swollen. Gonopore protrusion large, directed ventrally, with an additional protrusion on the left side at the middle; additional protrusion straight, directed left laterally, gradually narrowed apically, with a length more than half that of the main body of the gonopore protrusion. Relative sizes of some lobes and protrusions are as follows: subapical lobes of the right lateroapical lobe &lt; laterobasal lobes ≈ ventrobasal swelling &lt; additional protrusion of the gonopore protrusion ≤ dorsomedian lobe &lt; main body of the gonopore protrusion &lt; dorsoapical lobe.</p></tp:treatment-sec><tp:treatment-sec sec-type="notes" id="SECID0E4DAG"><title>Notes.</title><p>There is disagreement as to whether the taxon <italic><tp:taxon-name><tp:taxon-name-part taxon-name-part-type="genus" reg="Nebria"/><tp:taxon-name-part taxon-name-part-type="species" reg="hikosana">hikosana</tp:taxon-name-part></tp:taxon-name></italic> should be treated as a subspecies of <italic><tp:taxon-name><tp:taxon-name-part taxon-name-part-type="genus" reg="Nebria">N.</tp:taxon-name-part> <tp:taxon-name-part taxon-name-part-type="species" reg="reflexa">reflexa</tp:taxon-name-part></tp:taxon-name></italic> or as a distinct species, but neither treatment has been based on concrete evidence. Here, <italic><tp:taxon-name><tp:taxon-name-part taxon-name-part-type="genus" reg="Nebria"/><tp:taxon-name-part taxon-name-part-type="species" reg="hikosana">hikosana</tp:taxon-name-part></tp:taxon-name></italic> is regarded as a distinct species rather than a subspecies of another species, based on marked differences in endophallus morphology compared with other related species, particularly <italic><tp:taxon-name><tp:taxon-name-part taxon-name-part-type="genus" reg="Nebria">N.</tp:taxon-name-part> <tp:taxon-name-part taxon-name-part-type="species" reg="chugokuensis">chugokuensis</tp:taxon-name-part></tp:taxon-name></italic>, the closest distributed species to <italic><tp:taxon-name><tp:taxon-name-part taxon-name-part-type="genus" reg="Nebria">N.</tp:taxon-name-part> <tp:taxon-name-part taxon-name-part-type="species" reg="hikosana">hikosana</tp:taxon-name-part></tp:taxon-name></italic> (<xref ref-type="bibr" rid="B15">Sasakawa 2020</xref>). In Kyushu, there is also a record of this species from Mount Shaka-dake, located 30 km south of Mount Hiko-san and belonging to a different mountain range (<xref ref-type="bibr" rid="B6">Imasaka et al. 2019</xref>), but its identity requires confirmation in future studies.</p><sec sec-type="﻿Checklist of Japanese Nebria (Falcinebria) and distribution" id="SECID0EAGAG"><title>﻿Checklist of Japanese <tp:taxon-name><tp:taxon-name-part taxon-name-part-type="genus" reg="Nebria">Nebria</tp:taxon-name-part> (<tp:taxon-name-part taxon-name-part-type="subgenus" reg="Falcinebria">Falcinebria</tp:taxon-name-part>)</tp:taxon-name> and distribution</title><p><italic><tp:taxon-name><tp:taxon-name-part taxon-name-part-type="genus" reg="Nebria">N.</tp:taxon-name-part> <tp:taxon-name-part taxon-name-part-type="species" reg="chugokuensis">chugokuensis</tp:taxon-name-part></tp:taxon-name></italic> Sasakawa, 2020; Honshu, Chûgoku Mountains</p><p><italic><tp:taxon-name><tp:taxon-name-part taxon-name-part-type="genus" reg="Nebria">N.</tp:taxon-name-part> <tp:taxon-name-part taxon-name-part-type="species" reg="dichotoma">dichotoma</tp:taxon-name-part></tp:taxon-name></italic> Sasakawa, 2020; Honshu, Mount Takanosu-yama and adjacent mountainous area</p><p><italic><tp:taxon-name><tp:taxon-name-part taxon-name-part-type="genus" reg="Nebria">N.</tp:taxon-name-part> <tp:taxon-name-part taxon-name-part-type="species" reg="dracocephala">dracocephala</tp:taxon-name-part></tp:taxon-name></italic> sp. nov.; Honshu, Mounts Ryûtô-san, Idoguchi-yama, and Sasa-yama</p><p><italic><tp:taxon-name><tp:taxon-name-part taxon-name-part-type="genus" reg="Nebria">N.</tp:taxon-name-part> <tp:taxon-name-part taxon-name-part-type="species" reg="elephanta">elephanta</tp:taxon-name-part></tp:taxon-name></italic> sp. nov.; Shikoku, Mount Tsurugi-san</p><p><italic><tp:taxon-name><tp:taxon-name-part taxon-name-part-type="genus" reg="Nebria">N.</tp:taxon-name-part> <tp:taxon-name-part taxon-name-part-type="species" reg="furcata">furcata</tp:taxon-name-part></tp:taxon-name></italic> Sasakawa, 2020; Honshu, mountainous areas around Hakusan and Hira Mountains, ranging from Mount Teraji-yama in the east to Mount Uchimi-yama in the west</p><p><italic><tp:taxon-name><tp:taxon-name-part taxon-name-part-type="genus" reg="Nebria">N.</tp:taxon-name-part> <tp:taxon-name-part taxon-name-part-type="species" reg="hikosana">hikosana</tp:taxon-name-part></tp:taxon-name></italic> Habu, 1956; Kyushu, Mounts Hiko-san and Seburi-san</p><p><italic><tp:taxon-name><tp:taxon-name-part taxon-name-part-type="genus" reg="Nebria">N.</tp:taxon-name-part> <tp:taxon-name-part taxon-name-part-type="species" reg="iidesana">iidesana</tp:taxon-name-part></tp:taxon-name></italic> Sasakawa, 2020; Honshu, Iide Mountains</p><p><italic><tp:taxon-name><tp:taxon-name-part taxon-name-part-type="genus" reg="Nebria">N.</tp:taxon-name-part> <tp:taxon-name-part taxon-name-part-type="species" reg="kasasugaensis">kasasugaensis</tp:taxon-name-part></tp:taxon-name></italic> Sasakawa &amp; Itô, 2021; Honshu, Mount Kasasuga-yama and adjacent mountainous area</p><p><italic><tp:taxon-name><tp:taxon-name-part taxon-name-part-type="genus" reg="Nebria">N.</tp:taxon-name-part> <tp:taxon-name-part taxon-name-part-type="species" reg="kobushicola">kobushicola</tp:taxon-name-part></tp:taxon-name></italic> Sasakawa, 2023; Honshu, Yatsugatake and Okuchichibu mountains</p><p><italic><tp:taxon-name><tp:taxon-name-part taxon-name-part-type="genus" reg="Nebria">N.</tp:taxon-name-part> <tp:taxon-name-part taxon-name-part-type="species" reg="kuragadakensis">kuragadakensis</tp:taxon-name-part></tp:taxon-name></italic> Sasakawa, 2020; Honshu, Mount Kuraga-dake and adjacent mountainous area</p><p><italic><tp:taxon-name><tp:taxon-name-part taxon-name-part-type="genus" reg="Nebria">N.</tp:taxon-name-part> <tp:taxon-name-part taxon-name-part-type="species" reg="niohozana">niohozana</tp:taxon-name-part></tp:taxon-name></italic> Bates, 1883; Honshu, mountainous areas mainly on and near the Sea of Japan side, ranging from Mount Mahiru-dake in the north to the Hakusan Mountains in the west</p><p><italic><tp:taxon-name><tp:taxon-name-part taxon-name-part-type="genus" reg="Nebria">N.</tp:taxon-name-part> <tp:taxon-name-part taxon-name-part-type="species" reg="pisciformis">pisciformis</tp:taxon-name-part></tp:taxon-name></italic> Sasakawa, 2020; Honshu, Ôshirakawa-dani, a valley east of the Hakusan Mountains</p><p><italic><tp:taxon-name><tp:taxon-name-part taxon-name-part-type="genus" reg="Nebria">N.</tp:taxon-name-part> <tp:taxon-name-part taxon-name-part-type="species" reg="reflexa">reflexa</tp:taxon-name-part></tp:taxon-name></italic> Bates, 1883; Honshu, Mount Iwaki-san</p><p><italic><tp:taxon-name><tp:taxon-name-part taxon-name-part-type="genus" reg="Nebria">N.</tp:taxon-name-part> <tp:taxon-name-part taxon-name-part-type="species" reg="sagittata">sagittata</tp:taxon-name-part></tp:taxon-name></italic> Sasakawa, 2020; Honshu, Asahi Mountains and Mount Gassan.</p><p><italic><tp:taxon-name><tp:taxon-name-part taxon-name-part-type="genus" reg="Nebria">N.</tp:taxon-name-part> <tp:taxon-name-part taxon-name-part-type="species" reg="suzukana">suzukana</tp:taxon-name-part></tp:taxon-name></italic> Sasakawa, 2023; Honshu, Suzuka Mountains</p><p><italic><tp:taxon-name><tp:taxon-name-part taxon-name-part-type="genus" reg="Nebria">N.</tp:taxon-name-part> <tp:taxon-name-part taxon-name-part-type="species" reg="taketoi">taketoi</tp:taxon-name-part></tp:taxon-name></italic> Habu, 1962; Honshu, Northern Hida Mountains</p><p><italic><tp:taxon-name><tp:taxon-name-part taxon-name-part-type="genus" reg="Nebria">N.</tp:taxon-name-part> <tp:taxon-name-part taxon-name-part-type="species" reg="uenoi">uenoi</tp:taxon-name-part></tp:taxon-name></italic> Nakane, 1963; Honshu, Mountainous areas of the Kii Peninsula</p></sec></tp:treatment-sec><tp:treatment-sec><!--Section generated to contain objects referenced in tp:taxon-treatment.--><fig id="F2" position="float" orientation="portrait"><object-id xmlns:xlink="http://www.w3.org/1999/xlink" content-type="doi" xlink:type="simple">10.3897/zookeys.1254.157095.figures2-5</object-id><object-id xmlns:xlink="http://www.w3.org/1999/xlink" content-type="arpha" xlink:type="simple">DC967C19-43E9-5466-821F-3F6B25B2AC93</object-id><label>Figures 2–5.</label><caption><p>Habitus dorsal view of males of <italic><tp:taxon-name><tp:taxon-name-part taxon-name-part-type="genus" reg="Nebria">Nebria</tp:taxon-name-part></tp:taxon-name></italic> spp. 2. <italic><tp:taxon-name><tp:taxon-name-part taxon-name-part-type="genus" reg="Nebria">N.</tp:taxon-name-part> <tp:taxon-name-part taxon-name-part-type="species" reg="dracocephala">dracocephala</tp:taxon-name-part></tp:taxon-name></italic> sp. nov. holotype from Mount Ryûtô-san; 3. <italic><tp:taxon-name><tp:taxon-name-part taxon-name-part-type="genus" reg="Nebria">N.</tp:taxon-name-part> <tp:taxon-name-part taxon-name-part-type="species" reg="elephanta">elephanta</tp:taxon-name-part></tp:taxon-name></italic> sp. nov. holotype from near Tsurugisan Ski Area; 4. <italic><tp:taxon-name><tp:taxon-name-part taxon-name-part-type="genus" reg="Nebria">N.</tp:taxon-name-part> <tp:taxon-name-part taxon-name-part-type="species" reg="hikosana">hikosana</tp:taxon-name-part></tp:taxon-name></italic> holotype from Mount Hiko-san; 5. <italic><tp:taxon-name><tp:taxon-name-part taxon-name-part-type="genus" reg="Nebria">N.</tp:taxon-name-part> <tp:taxon-name-part taxon-name-part-type="species" reg="hikosana">hikosana</tp:taxon-name-part></tp:taxon-name></italic> from Mount Seburi-san.</p></caption><graphic xmlns:xlink="http://www.w3.org/1999/xlink" xlink:href="zookeys-1254-131_article-157095__-g002.jpg" position="float" orientation="portrait" xlink:type="simple" id="oo_1428080.jpg"><uri content-type="original_file" xlink:type="simple">https://binary.pensoft.net/fig/1428080</uri></graphic></fig><fig id="F5" position="float" orientation="portrait"><object-id xmlns:xlink="http://www.w3.org/1999/xlink" content-type="doi" xlink:type="simple">10.3897/zookeys.1254.157095.figures13-15</object-id><object-id xmlns:xlink="http://www.w3.org/1999/xlink" content-type="arpha" xlink:type="simple">C19C8B91-CD58-5E23-839F-7477435A1DEA</object-id><label>Figures 13–15.</label><caption><p>Right lateral (a), ventral (b), dorsal (c), left lateral (d), and posterodorsal (e) views of the endophallus of <italic><tp:taxon-name><tp:taxon-name-part taxon-name-part-type="genus" reg="Nebria">Nebria</tp:taxon-name-part></tp:taxon-name></italic> spp.; 13. <italic><tp:taxon-name><tp:taxon-name-part taxon-name-part-type="genus" reg="Nebria">N.</tp:taxon-name-part> <tp:taxon-name-part taxon-name-part-type="species" reg="elephanta">elephanta</tp:taxon-name-part></tp:taxon-name></italic> sp. nov. holotype from near Tsurugisan Ski Area; 14. <italic><tp:taxon-name><tp:taxon-name-part taxon-name-part-type="genus" reg="Nebria">N.</tp:taxon-name-part> <tp:taxon-name-part taxon-name-part-type="species" reg="hikosana">hikosana</tp:taxon-name-part></tp:taxon-name></italic> from Ryûmon-kyô Gorge; 15. <italic><tp:taxon-name><tp:taxon-name-part taxon-name-part-type="genus" reg="Nebria">N.</tp:taxon-name-part> <tp:taxon-name-part taxon-name-part-type="species" reg="hikosana">hikosana</tp:taxon-name-part></tp:taxon-name></italic> from Mount Seburi-san.</p></caption><graphic xmlns:xlink="http://www.w3.org/1999/xlink" xlink:href="zookeys-1254-131_article-157095__-g005.jpg" position="float" orientation="portrait" xlink:type="simple" id="oo_1428083.jpg"><uri content-type="original_file" xlink:type="simple">https://binary.pensoft.net/fig/1428083</uri></graphic></fig></tp:treatment-sec><ref-list><ref id="B3"><mixed-citation xmlns:xlink="http://www.w3.org/1999/xlink" xlink:type="simple"><person-group><name name-style="western"><surname>Habu</surname><given-names>A</given-names></name></person-group> (<year>1956</year>) <article-title>One new <italic><tp:taxon-name><tp:taxon-name-part taxon-name-part-type="genus">Nebria</tp:taxon-name-part></tp:taxon-name></italic> species from Mt. Hiko, Kyushu (The <tp:taxon-name><tp:taxon-name-part taxon-name-part-type="family">Carabidae</tp:taxon-name-part></tp:taxon-name>-fauna of Mt. Hiko, IX).</article-title><source>Kontyû</source><volume>24</volume>: <fpage>170</fpage>–<lpage>173</lpage>. <ext-link xlink:type="simple" ext-link-type="uri" xlink:href="https://dl.ndl.go.jp/contents/10649470/4956f687-31ff-4b7d-9c21-a6a26c1cb14b/29382439-9ae6-4603-80c9-371ca154bf41/29382439-9ae6-4603-80c9-371ca154bf41.pdf">https://dl.ndl.go.jp/contents/10649470/4956f687-31ff-4b7d-9c21-a6a26c1cb14b/29382439-9ae6-4603-80c9-371ca154bf41/29382439-9ae6-4603-80c9-371ca154bf41.pdf</ext-link></mixed-citation></ref><ref id="B2"><mixed-citation xmlns:xlink="http://www.w3.org/1999/xlink" xlink:type="simple"><person-group><name name-style="western"><surname>Farkač</surname><given-names>J</given-names></name><name name-style="western"><surname>Janata</surname><given-names>M</given-names></name></person-group> (<year>2003</year>) <article-title>Tribe <tp:taxon-name><tp:taxon-name-part taxon-name-part-type="tribe">Nebriini</tp:taxon-name-part></tp:taxon-name> Laporte, 1834.</article-title> In: <person-group><name name-style="western"><surname>Löbl</surname><given-names>I</given-names></name><name name-style="western"><surname>Smetana</surname><given-names>A</given-names></name></person-group> (<role>Eds</role>) <issue-title>Catalogue of Palaearctic Coleoptera.</issue-title><source>Vol. 1. <tp:taxon-name><tp:taxon-name-part taxon-name-part-type="suborder">Archostemata</tp:taxon-name-part></tp:taxon-name> – <tp:taxon-name><tp:taxon-name-part taxon-name-part-type="suborder">Myxophaga</tp:taxon-name-part></tp:taxon-name> – <tp:taxon-name><tp:taxon-name-part taxon-name-part-type="suborder">Adephaga</tp:taxon-name-part></tp:taxon-name>. Apollo Books, Stenstrup</source>, <fpage>79</fpage>–<lpage>96</lpage>.</mixed-citation></ref><ref id="B11"><mixed-citation xmlns:xlink="http://www.w3.org/1999/xlink" xlink:type="simple"><person-group><name name-style="western"><surname>Nakane</surname><given-names>T</given-names></name></person-group> (<year>1963</year>) <article-title>Subfamily <tp:taxon-name><tp:taxon-name-part taxon-name-part-type="subfamily">Nebriinae</tp:taxon-name-part></tp:taxon-name>.</article-title> In: <person-group><name name-style="western"><surname>Nakane</surname><given-names>T</given-names></name><name name-style="western"><surname>Oobayashi</surname><given-names>K</given-names></name><name name-style="western"><surname>Nomura</surname><given-names>S</given-names></name><name name-style="western"><surname>Kurosawa</surname><given-names>Y</given-names></name></person-group> (<role>Eds</role>) <issue-title>Iconographia Insectorum Japonicorum.</issue-title><source>Colore naturali edita, II <tp:taxon-name><tp:taxon-name-part taxon-name-part-type="order">Coleoptera</tp:taxon-name-part></tp:taxon-name>. Hokuryukan, Tokyo</source>, <fpage>17</fpage>–<lpage>19</lpage>. [In Japanese with English title]</mixed-citation></ref><ref id="B23"><mixed-citation xmlns:xlink="http://www.w3.org/1999/xlink" xlink:type="simple"><person-group><name name-style="western"><surname>Uéno</surname><given-names>S</given-names></name></person-group> (<year>1985</year>) <article-title>Subfamily <tp:taxon-name><tp:taxon-name-part taxon-name-part-type="subfamily">Nebriinae</tp:taxon-name-part></tp:taxon-name>.</article-title> In: <person-group><name name-style="western"><surname>Uéno</surname><given-names>S</given-names></name><name name-style="western"><surname>Kurosawa</surname><given-names>Y</given-names></name><name name-style="western"><surname>Satô</surname><given-names>M</given-names></name></person-group> (<role>Eds</role>) <issue-title>The Coleoptera of Japan in color.</issue-title><source>Vol. 2. Hoikusha, Osaka</source>, <fpage>54</fpage>–<lpage>58</lpage>. [In Japanese]</mixed-citation></ref><ref id="B9"><mixed-citation xmlns:xlink="http://www.w3.org/1999/xlink" xlink:type="simple"><person-group><name name-style="western"><surname>Ledoux</surname><given-names>G</given-names></name><name name-style="western"><surname>Roux</surname><given-names>P</given-names></name></person-group> (<year>2005</year>) <source><italic><tp:taxon-name><tp:taxon-name-part taxon-name-part-type="genus">Nebria</tp:taxon-name-part></tp:taxon-name></italic> (<tp:taxon-name><tp:taxon-name-part taxon-name-part-type="order">Coleoptera</tp:taxon-name-part></tp:taxon-name>, <tp:taxon-name><tp:taxon-name-part taxon-name-part-type="family">Nebriidae</tp:taxon-name-part></tp:taxon-name>) Faune mondiale.</source><publisher-name>Société Linnéenne de Lyon</publisher-name>, <publisher-loc>Bossuet, Lyon</publisher-loc>, <size units="page">976 pp</size>.</mixed-citation></ref><ref id="B13"><mixed-citation xmlns:xlink="http://www.w3.org/1999/xlink" xlink:type="simple"><person-group><name name-style="western"><surname>Nishida</surname><given-names>M</given-names></name></person-group> (<year>2005</year>) <article-title>List of the species of the order <tp:taxon-name><tp:taxon-name-part taxon-name-part-type="order">Coleoptera</tp:taxon-name-part></tp:taxon-name> from Saga Prefecture, Kyushu, Japan.</article-title><source>Saga no Konchu</source><volume>41</volume>: <fpage>1</fpage>–<lpage>39</lpage>. [In Japanese]</mixed-citation></ref><ref id="B24"><mixed-citation xmlns:xlink="http://www.w3.org/1999/xlink" xlink:type="simple"><person-group><name name-style="western"><surname>Yoshitake</surname><given-names>H</given-names></name><name name-style="western"><surname>Kurihara</surname><given-names>T</given-names></name><name name-style="western"><surname>Yoshimatsu</surname><given-names>S</given-names></name><name name-style="western"><surname>Nakatani</surname><given-names>Y</given-names></name><name name-style="western"><surname>Yasuda</surname><given-names>K</given-names></name></person-group> (<year>2011</year>) <article-title>A list of carabid specimens (<tp:taxon-name><tp:taxon-name-part taxon-name-part-type="class">Insecta</tp:taxon-name-part></tp:taxon-name>: <tp:taxon-name><tp:taxon-name-part taxon-name-part-type="order">Coleoptera</tp:taxon-name-part></tp:taxon-name>) collected by the late Dr. Akinobu Habu preserved in the Insect Museum of the National Institute for Agro-Environmental Sciences.</article-title><source>Bulletin of the National Institute of Agricultural Sciences, Series C</source><volume>28</volume>: <fpage>1</fpage>–<lpage>327</lpage>. <ext-link xlink:type="simple" ext-link-type="uri" xlink:href="https://www.naro.affrc.go.jp/archive/niaes/sinfo/publish/bulletin/niaes28.pdf">https://www.naro.affrc.go.jp/archive/niaes/sinfo/publish/bulletin/niaes28.pdf</ext-link> [In Japanese with English title and abstract]</mixed-citation></ref><ref id="B5"><mixed-citation xmlns:xlink="http://www.w3.org/1999/xlink" xlink:type="simple"><person-group><name name-style="western"><surname>Huber</surname><given-names>C</given-names></name></person-group> (<year>2017</year>) <article-title>Tribe <tp:taxon-name><tp:taxon-name-part taxon-name-part-type="tribe">Nebriini</tp:taxon-name-part></tp:taxon-name> Laporte, 1834 (except genus <italic><tp:taxon-name><tp:taxon-name-part taxon-name-part-type="genus">Leistus</tp:taxon-name-part></tp:taxon-name></italic>).</article-title> In: <person-group><name name-style="western"><surname>Löbl</surname><given-names>I</given-names></name><name name-style="western"><surname>Löbl</surname><given-names>D</given-names></name></person-group> (<role>Eds</role>) <issue-title>Catalogue of Palaearctic Coleoptera.</issue-title><source>Vol. 1. <tp:taxon-name><tp:taxon-name-part taxon-name-part-type="suborder">Archostemata</tp:taxon-name-part></tp:taxon-name> – <tp:taxon-name><tp:taxon-name-part taxon-name-part-type="suborder">Myxophaga</tp:taxon-name-part></tp:taxon-name> – <tp:taxon-name><tp:taxon-name-part taxon-name-part-type="suborder">Adephaga</tp:taxon-name-part></tp:taxon-name>. Revised and Updated Edition. Brill, Leiden</source>, <fpage>31</fpage>–<lpage>60</lpage>.</mixed-citation></ref><ref id="B15"><mixed-citation xmlns:xlink="http://www.w3.org/1999/xlink" xlink:type="simple"><person-group><name name-style="western"><surname>Sasakawa</surname><given-names>K</given-names></name></person-group> (<year>2020</year>) <article-title>Taxonomic studies of the ground beetle subgenus <tp:taxon-name><tp:taxon-name-part taxon-name-part-type="genus"/><tp:taxon-name-part taxon-name-part-type="subgenus">Falcinebria</tp:taxon-name-part></tp:taxon-name> Ledoux &amp; Roux, 2005 (<tp:taxon-name><tp:taxon-name-part taxon-name-part-type="order">Coleoptera</tp:taxon-name-part></tp:taxon-name>, <tp:taxon-name><tp:taxon-name-part taxon-name-part-type="family">Carabidae</tp:taxon-name-part></tp:taxon-name>, <italic><tp:taxon-name><tp:taxon-name-part taxon-name-part-type="genus">Nebria</tp:taxon-name-part></tp:taxon-name></italic>) from Honshû, Japan.</article-title><source>ZooKeys</source><volume>902</volume>: <fpage>37</fpage>–<lpage>60</lpage>. <ext-link xlink:type="simple" ext-link-type="doi" xlink:href="10.3897/zookeys.902.46531">https://doi.org/10.3897/zookeys.902.46531</ext-link></mixed-citation></ref><ref id="B6"><mixed-citation xmlns:xlink="http://www.w3.org/1999/xlink" xlink:type="simple"><person-group><name name-style="western"><surname>Imasaka</surname><given-names>S</given-names></name><name name-style="western"><surname>Saitô</surname><given-names>M</given-names></name><name name-style="western"><surname>Tsukijima</surname><given-names>M</given-names></name><name name-style="western"><surname>Egashira</surname><given-names>S</given-names></name><name name-style="western"><surname>Arima</surname><given-names>K</given-names></name></person-group> (<year>2019</year>) <article-title>Beetles collected from Mount Shaka-dake in 2018.</article-title><source>Korasana</source><volume>92</volume>: <fpage>183</fpage>–<lpage>226</lpage>. [In Japanese]</mixed-citation></ref></ref-list></tp:taxon-treatment>
